# Supplementary material for: Base-editing-mediated dissection of a γ-globin cis-regulatory element for the therapeutic reactivation of fetal hemoglobin expression
Source: Nat Commun. 2022 Nov 4;13:6618. doi: 10.1038/s41467-022-34493-1 (PMC9636226; doi:10.1038/s41467-022-34493-1)
Supplement: Supplementary file 3 — Source Data [file 41467_2022_34493_MOESM3_ESM.xlsx]

## Sheet: Figure 1
Figure 1
Figure 1b (left panel)
	Mock			LRF 2T			LRF 4C			KLF1			LRF 8C			Cas9 -197
	Data 1	Data 2	Data 3	Data 1	Data 2	Data 3	Data 1	Data 2	Data 3	Data 1	Data 2	Data 3	Data 1	Data 2	Data 3	Data 1	Data 2	Data 3
DEFB122	0.03513	0.06339	0.01628	0.04231	0.0584	0.03973	0.04424	0.06166	0.04684	0.04644	0.03668	0.05449	0.04386	0.05761	0.03377	0.0578	0.08364	0.03178
HBG prom	0.25453	0.40406	0.26309	0.20489	0.26796	0.21905	0.17987	0.282	0.21878	0.14673	0.16163	0.24249	0.13993	0.23168	0.22731	0.11259	0.23032	0.34615
Figure 1b (right panel)
	INPUT			LRF IP
	Data 1	Data 2	Data 3	Data 1	Data 2	Data 3
LRF 4C	39	38	16	24	26	0
LRF 8C	46	47	19	26	27	0
LRF 2T	49	52	28	35	32	5
KLF1	48	47	13	27	20	2

## Sheet: Figure 2
Figure 2
Figure 2b (LRF 4C)
-203												-202												-201												-200												-199
Data 1	Data 2	Data 3	Data 4	Data 5	Data 6	Data 7	Data 8	Data 9	Data 10	Data 11	Data 12	Data 1	Data 2	Data 3	Data 4	Data 5	Data 6	Data 7	Data 8	Data 9	Data 10	Data 11	Data 12	Data 1	Data 2	Data 3	Data 4	Data 5	Data 6	Data 7	Data 8	Data 9	Data 10	Data 11	Data 12	Data 1	Data 2	Data 3	Data 4	Data 5	Data 6	Data 7	Data 8	Data 9	Data 10	Data 11	Data 12	Data 1	Data 2
0	0	0	0	0	0	0	0	0	0	0	0	0	0	0	0	0	0	0	0	0	0	0	0	0	0	0	0	0	0	0	0	0	0	0	0	0	0	0	0	0	0	0	0	0	0	0	0	0	0
Figure 2b (LRF 8C)
-203				-202				-201				-200				-199				-198				-197				-196				-195				-194
Data 1	Data 2	Data 3	Data 4	Data 1	Data 2	Data 3	Data 4	Data 1	Data 2	Data 3	Data 4	Data 1	Data 2	Data 3	Data 4	Data 1	Data 2	Data 3	Data 4	Data 1	Data 2	Data 3	Data 4	Data 1	Data 2	Data 3	Data 4	Data 1	Data 2	Data 3	Data 4	Data 1	Data 2	Data 3	Data 4	Data 1	Data 2	Data 3	Data 4
6	0	0	0	11	4	3	3	19	11	7	10	0	23	0	19	0	0	0	0	0	0	0	0	36	24	21	21	31	25	21	19	35	20	18	13	10	7	5	5
Figure 2b (LRF 2T med)
-203				-202				-201				-200				-199				-198				-197				-196				-195				-194
Data 1	Data 2	Data 3	Data 4	Data 1	Data 2	Data 3	Data 4	Data 1	Data 2	Data 3	Data 4	Data 1	Data 2	Data 3	Data 4	Data 1	Data 2	Data 3	Data 4	Data 1	Data 2	Data 3	Data 4	Data 1	Data 2	Data 3	Data 4	Data 1	Data 2	Data 3	Data 4	Data 1	Data 2	Data 3	Data 4	Data 1	Data 2	Data 3	Data 4
0	0	0	0	0	0	0	0	0	0	0	0	0	0	0	0	44	38	30	49	66	50	48	62	0	0	0	0	0	0	0	0	0	0	0	0	0	0	0	0
Figure 2b (LRF 2T high)
-203				-202				-201				-200				-199				-198				-197				-196				-195				-194
Data 1	Data 2	Data 3	Data 4	Data 1	Data 2	Data 3	Data 4	Data 1	Data 2	Data 3	Data 4	Data 1	Data 2	Data 3	Data 4	Data 1	Data 2	Data 3	Data 4	Data 1	Data 2	Data 3	Data 4	Data 1	Data 2	Data 3	Data 4	Data 1	Data 2	Data 3	Data 4	Data 1	Data 2	Data 3	Data 4	Data 1	Data 2	Data 3	Data 4
0	0	0	0	0	0	0	0	0	0	0	0	0	0	0	0	69	64	55	68	76	77	72	79	0	0	0	0	0	0	0	0	0	0	0	0	0	0	0	0
Figure 2b (KLF1 med)
-203			-202			-201			-200			-199			-198			-197			-196			-195			-194
Data 1	Data 2	Data 3	Data 1	Data 2	Data 3	Data 1	Data 2	Data 3	Data 1	Data 2	Data 3	Data 1	Data 2	Data 3	Data 1	Data 2	Data 3	Data 1	Data 2	Data 3	Data 1	Data 2	Data 3	Data 1	Data 2	Data 3	Data 1	Data 2	Data 3
0	0	0	0	0	0	0	0	0	0	0	0	2	0	2	39	43	41	0	0	0	0	0	0	0	0	0	0	0	0
Figure 2b (KLF1 high)
-203			-202			-201			-200			-199			-198			-197			-196			-195			-194
Data 1	Data 2	Data 3	Data 1	Data 2	Data 3	Data 1	Data 2	Data 3	Data 1	Data 2	Data 3	Data 1	Data 2	Data 3	Data 1	Data 2	Data 3	Data 1	Data 2	Data 3	Data 1	Data 2	Data 3	Data 1	Data 2	Data 3	Data 1	Data 2	Data 3
0	0	0	0	0	0	0	0	0	0	0	0	3	2	4	56	47	54	0	0	0	0	0	0	0	0	0	0	0	0
Figure 2c
	InDels												±1C
	Data 1	Data 2	Data 3	Data 4	Data 5	Data 6	Data 7	Data 8	Data 9	Data 10	Data 11	Data 12	Data 1	Data 2	Data 3	Data 4
control	0	0	0	3.3	2.3	3.2	1.4	1.7	0	0.2	1.1	0.8
LRF 4C	0	0	1.3	0.4	2.5	0.3	0	0	0	0.9	0.3	0.5
LRF 8C	0.4	0	0.8	0
LRF 2T med	9.8	1.6	1.3	2									9.3	5.6	5.9	10.3
LRF 2T high	10.5	4.8	0.8	4.4									14.9	13.9	12.5	14.1
KLF1 med	1.7	1.4	1.4
KLF1 high	1.8	1.7	1.7
Cas9 med	27.8	31.2	22.8
Cas9 high	55.2	77.4	63.9
Figure 2d
	Data 1	Data 2	Data 3	Data 4	Data 5	Data 6	Data 7	Data 8	Data 9	Data 10	Data 11
control	0	0	0	0	0	0	0	0
LRF 4C	0	0	0	0	0	0	0	0	0	0	0
LRF 8C	0	0	20.22	0	0
LRF 2T med	26.64	0	0
LRF 2T high	57.04	0	26
KLF1 med	0	6	9
KLF1 high	0	11	0
Cas9 med	30.66	26	0
Cas9 high	0	2.96	50	0
Figure 2e
		HbS			HbF
		Data 1	Data 2	Data 3	Data 1	Data 2	Data 3
Donor 1	control	96.34	93.71		3.66	6.29
	LRF 4C	85.96	80.23	82.42	14.04	19.77	17.58
	LRF 8C	79.01			20.99
	LRF 2T med	34.68			65.32
	Cas9 high	56.99			43.01
Donor 2	control	89.7296	83.3984		10.2704	16.6016
	LRF 4C	73.2595	72.15	73.9534	26.7405	27.85	26.0466
	LRF 8C	72.7017			27.2983
	LRF 2T med	47.2399			52.7601
	LRF 2T high	29.4172			70.5828
	KLF1 med	36.8132			63.1868
	KLF1 high	30.0251			69.9749
	Cas9 high	51.3428			48.6572
Figure 2g
		Control	LRF 4C			LRF 8C	LRF 2T med	Cas9 high
		Data 1	Data 1	Data 2	Data 3	Data 1	Data 1	Data 1
Donor 1	0% 20'	99	99	99	99	99	99	99
	0% 40'	37.92	66.6	84.06	52.9	78.46	92.21	80.89
	0% 60'	23.19	41.33	63.56	52.49	58.37	75.5	68.16
		Control		LRF 4C			LRF 8C	LRF 2T med	LRF 2T high	KLF1 med	KLF1 high	Cas9 med	Cas9 high
		Data 1	Data 2	Data 1	Data 2	Data 3	Data 1	Data 1	Data 1	Data 1	Data 1	Data 1	Data 1
Donor 2	5%	99	99	99	99	99	99	99	99	99	99	99	99
	0% 20'	67.89	59.85	65.58	67.63	45.52	50.59	56.35	94.71	91.13	89.44	47.37	84.56
	0% 40'	36.63	33.58	39.08	44.98	25.52	26.9	51.15	89.13	80.21	85.55	37.15	71.55
	0% 60'	13.79	15.66	30.86	31.96	18.96	15.6	37.1	82.88	73.58	77.89	23.13	51.16
Figure 2h
	KLF1		LRF 2T		LRF 8C		LRF 4C		AAVS1
	% A>G conversion	% γ/α mRNA	% A>G conversion	% γ/α mRNA	% C>T conversion	% γ/α mRNA	% C>T conversion	% γ/α mRNA	% C>T conversion	% γ/α mRNA
Data 1	9.89	46.8908	91.32	88.8916	38.77	59.4287	27.31	48.9009	0	19.9171
Data 2	35.57	47.5852	99.23	84.739	28.48	18.1784	10.6	47.5009	0	17.6442
Data 3	13.91	69.6392	95.18	81.3746	99.02	66.2222	99.31	58.4183	0	29.4482
Data 4	24.45	69.4154	88.1	52.1462	94.87	75.4132	5.21	27.1846	0	7.92656
Data 5	43.02	80.5179	5	52.0528	61.61	61.2636	9.1	31.0671	0	24.6527
Data 6	51.54	71.3752	91.74	87.0543	68.26	67.5703	97.34	33.781	0	34.5173
Data 7	30.77	80.8724	93.95	72.1646	12.09	44.054	11.62	68.1669	0	28.1186
Data 8	78.87	76.3754	50.5	56.8144	23.26	30.953	5.23	5.14006	0	11.2841
Data 9	75.58	88.3552	97.71	76.7418	74.32	42.3089	6.66	54.3534
Data 10	32.45	79.8254	97.92	84.1428	22.21	14.3274	48.49	51.29
Data 11	48.09	82.1942	95.7	91.5665	10.9	55.861	12.82	26.2624
Data 12	72.5	79.8964	49.59	55.4561			10.51	43.7718
Data 13	61.79	96.2877	81.05	83.5232			24.15	33.7641
Data 14	66.92	87.0861	5.88	26.1254			23.6	39.525
Data 15	53.37	88.3922	98.4	88.0526			19.2	63.2915
Data 16	35.77	84.7957	96.09	70.2521
Data 17	39.73	69.8878	64.43	80.2421
Figure 2i
	KLF1	LRF 2T	± 1nt (LRF 2T)	LRF 8C	LRF 4C	AAVS1
Data 1	0	19.88	0.82	0	0	0
Data 2	0.67	18.16	0	11.02	0	0
Data 3	0	21.4	1.82	0.74	0	0
Data 4	0	10.87	0	2.1	0	0
Data 5	0	16.51	2.2	0	0	0
Data 6	1.67	23.29	2.07	0	0	0
Data 7	1.94	10.59	0	0	0	0
Data 8	0	16.77	0	0	0	0
Data 9	0	20.81	0	0.36	0	0
Data 10	0	22.32	0.48	0.74	50.44
Data 11	0	29.3	0	0	0
Data 12	0.44	10.86	0	0	0
Data 13	1.51	14.18	0		0
Data 14	0	21.94	1.15		0
Data 15	0	38.39	1.56		0
Data 16	0.3				0
Data 17	0
Data 18	0.23
Figure 2j
	KLF1	LRF 2T	LRF 8C	LRF 4C	AAVS1
Data 1	0	16.9355	0	0	0
Data 2	9.09091	0	0	0	0
Data 3	0	0	0	4.36508	0.729927
Data 4	23.2804	12.2517	0	16.6667	0
Data 5	19.5833	0	0	0	0
Data 6	4.7619	7.16612	0	0	0
Data 7	0	0	0	1.51515	3.30579
Data 8	22.8618	0	0	0	0
Data 9	0	7.92683		0	0
Data 10	24.4755	5.80808		0
Data 11	43.5484	19.697		0
Data 12				0
Data 13				0
Data 14				8.49673
Data 15				0
Figure 2k
	KLF1	LRF 2T	LRF 8C	LRF 4C	AAVS1
Data 1	83.7	110.9	110.9	115	101.1
Data 2	108.6	109.2	131	100.8	81.2
Data 3	91.7	95.1	82	100	94.1
Data 4	117.9	114.6	127.6	67	103.3
Data 5	120.5	85.4	116.3	96.8	86.3
Data 6	105.8	82.1	129.7	123.3	77.7
Data 7	87.3	93.5	115.3	82.3	114.4
Data 8	106.6	96	102.4	97.3	106.1
Data 9	138.1	104.9	116.2	125.7	101.5
Data 10	86.8	78.9	95.5	105.8
Data 11	107.3	106.1		98.7
Data 12	95.1	95.4		91
Data 13	75.6	96.2		91.5
Data 14	86.7	107.6		84.1
Data 15	104.3	122
[truncated: 70 more columns]

## Sheet: Figure 3
Figure 3
Figure 3b	Day 6			Day 13
	Data 1	Data 2	Data 3	Data 1	Data 2	Data 3
-197	49	32	29	44	26	20
-196	46	34	30	46	28	23
-195	48	33	29	45	26	21
-194	37	23	19	32	17	14
Figure 3c	Day 6			Day 13
	Data 1	Data 2	Data 3	Data 1	Data 2	Data 3
-203	0	0	0	0	0	0
-202	3	3	2	4	4	3
-201	26	15	13	29	11	10
-200	60	37	31	65	31	27
-197	61	41	34	64	34	32
-196	61	38	33	61	30	29
-195	48	28	25	49	22	21
-194	19	10	9	19	9	7
Figure 3d	Day 6			Day 13
	Data 1	Data 2	Data 3	Data 1	Data 2	Data 3
-199	55	37	29	45	31	29
-198	70	44	35	55	38	27
Figure 3e	Day 6			Day 13
	Data 1	Data 2	Data 3	Data 1	Data 2	Data 3
-199	8	11	8	10	8	9
-198	48	53	43	50	57	60
Figure 3f	InDels									±1C
	Data 1	Data 2	Data 3	Data 4	Data 5	Data 6	Data 7	Data 8	Data 9	Data 1	Data 2	Data 3
control	1.1	0.1	1	2.4	2.2	1.4	2.6	1.6	2.4
LRF 4C	2.7	2.2	4.3
LRF 8C	6.1	2	3.6
LRF 2T	1.5	1.8	2.6							9	5.3	5.5
KLF1	2.7	0	2.2
Cas9 -197	83.3	79.4	75.3
Figure 3g	control
	Data 1	Data 2	Data 3	Data 4	Data 5	Data 6	Data 7	Data 8	Data 9	Data 10	Data 11	Data 12	Data 13
	0	0	0	0	0	0	0	0	0	0	0	1	8
	LRF 4C			LRF 8C			LRF 2T			KLF1			Cas9 -197
	Data 1	Data 2	Data 3	Data 1	Data 2	Data 3	Data 1	Data 2	Data 3	Data 1	Data 2	Data 3	Data 1	Data 2	Data 3
	8	0	0	3	0	0	0	0	0	0	7	4	65	66	61
Figure 3h	BFU-E						CFU-GM
	Data 1	Data 2	Data 3	Data 4	Data 5	Data 6	Data 1	Data 2	Data 3	Data 4	Data 5	Data 6
Untreated	6.5	9.25	10.95	9.1	10.1		4.75	2.65	4.35	5.5	3.65
Mock	19.65	7.15	9.5	14.85			2.45	4.15	2.75	5.3
BE mRNA	15.1333	5.7	9.975	12.3	8.45	13.35	1.88333	3.775	2.45	3.35	5.05	3.2
AAVS1	11.6	2.5	9.1	12.35	11.75		2	2.5	2.3	3.05	2.6
LRF 4C	13.4	4.1	8.45				1.65	2.75	1.9
LRF 8C	13.1	5.1	8.2				1.4	3.15	1.85
LRF 2T	13	4.05	7.4				1.25	2.8	2.05
KLF1	9.85	5.85	10.2				2.75	3.5	3
Cas9 -197	11.45	4.85	7.85				1.45	3.15	2.2
Figure 3i	γ									βS
	Data 1	Data 2	Data 3	Data 4	Data 5	Data 6	Data 7	Data 8	Data 9	Data 1	Data 2	Data 3	Data 4	Data 5	Data 6	Data 7	Data 8	Data 9
Untreated	7.04225	2.32558	1.42857	8.02139						92.9577	97.6744	98.5714	91.9786
Mock	10.9682	9.09091	2.7027	2.35294						89.0318	90.9091	97.2973	97.6471
BE mRNA	8.09348	8.50881	9.24855	9.73451	2.89855	3.82166	2.54777	14.1667	4.16667	91.9065	91.4912	90.7514	90.2655	97.1014	96.1783	97.4522	85.8333	95.8333
AAVS1	8.03211	9.84848	3.73134	2.66667	11.8919	3.33333				91.9679	90.1515	96.2687	97.3333	88.1081	96.6667
LRF 4C	28.1476	22.963	12.8049							71.8524	77.037	87.1951
LRF 8C	33.5828	27.2109	16.1074							66.4172	72.7891	83.8926
LRF 2T	50.0461	38.125	31.2849							49.9539	61.875	68.7151
KLF1	52.5	76.506	55.8659							47.5	23.494	44.1341
Cas9 -197	30.7961	36.6279	32.6531							69.2039	63.3721	67.3469
Figure 3j	Gγ								Aγ								γ
	Data 1	Data 2	Data 3	Data 4	Data 5	Data 6	Data 7	Data 8	Data 1	Data 2	Data 3	Data 4	Data 5	Data 6	Data 7	Data 8	Data 1	Data 2	Data 3	Data 4	Data 5	Data 6	Data 7	Data 8
Untreated	0.00381845								0.0252534								0.0290719
Mock	0.0954069	0.0480073	0.0151995	0.0980295	0.0142585				0.0580894	0.0386866	0.0287856	0.0422772	0.0224927				0.153496	0.0866939	0.043985	0.140307	0.0367512
BE mRNA	0.0639791	0.065491	0.0522095	0.0616998	0.0125764	0	0.0923486	0.0346072	0.0579805	0.065775	0.0441718	0.0623717	0.0269329	0.0289397	0.081453	0.00993777	0.12196	0.131266	0.0963814	0.124071	0.0395093	0.0289397	0.173802	0.044545
AAVS1	0.0641534	0.0612127	0.010056	0.0398676	0.121312				0.0699311	0.0479702	0.0306398	0.0299492	0.0648942				0.134084	0.109183	0.0406958	0.0698168	0.186206
LRF 4C	0.166219	0.143852	0.0615033						0.129324	0.103345	0.0924974						0.295544	0.247197	0.154001
LRF 8C	0.212547	0.147221	0.0665532						0.162959	0.0508744	0.00700144						0.375506	0.198096	0.0735547
LRF 2T	0.279356	0.216227	0.115431						0.189673	0.174341	0.136969						0.469029	0.390568	0.2524
KLF1	0.305159	0.432144	0.249072						0.318163	0.341551	0.281355						0.623322	0.773694	0.530426
Cas9 -197	0.0876473	0.100092	0.0854334						0.238699	0.246129	0.199113						0.326346	0.346221	0.284546
Figure 3k	HbF									HbS
	Data 1	Data 2	Data 3	Data 4	Data 5	Data 6	Data 7	Data 8	Data 9	Data 1	Data 2	Data 3	Data 4	Data 5	Data 6	Data 7	Data 8	Data 9
Untreated	9.55757	3.85561	1.65	5						90.4424	96.1444	98.35	95
Mock	12.186	8.82613	3.71719	2.24						87.814	91.1739	96.2828	97.76
BE mRNA	10.103	12.643	10.4157	9.90137	3.55006	3.79615	8.27	8	2	89.897	87.356	89.5843	90.0986	96.4499	96.2039	91.73	92	98
AAVS1	13.656	10.8554	4.99772	3.37	8					86.345	89.1446	95.0023	96.63	92
LRF 4C	38.558	28.218	15.312							61.442	71.782	84.688
LRF 8C	41.709	31.2865	16.5529							58.291	68.7135	83.4471
LRF 2T	53.914	40.9417	27.7322							46.086	59.0583	72.2678
KLF1	72.88	81	60							27.12	19	40
Cas9 -197	42.831	40.5547	32.3859							57.169	59.4453	67.6141
Figure 3m	HbF+									HbS+
	Data 1	Data 2	Data 3	Data 4	Data 5	Data 6	Data 7	Data 8	Data 9	Data 1	Data 2	Data 3	Data 4	Data 5	Data 6	Data 7	Data 8	Data 9
Untreated	40	20.9	15	26.6						87.8	87.3	98	97.3
Mock	65.5	29.9	18.9	19.5						98.9	87.4	85.7				96.8
BE mRNA	69.5	73.3	34.2	41	19.4	21.8	17.1	28.1	9.46	94.2	98.8	80.9	83.8	84	89.5	92.5	99.8	51.5
AAVS1	74.2	41.6	21.1	18.5	26.9	15				97.6	79.1	89.4	96.7	84.3	83.7
LRF 4C	89.8	62.6	46.6							94.7	68.5	80.3
LRF 8C	93.5	66.8	48.9							95.5	72.8	88.8
LRF 2T	93.3	75.3	57.2							69.8	60.9	74.8
KLF1	59.1	82.7	67.4							74.2	62.1	67.1
Cas9 -197	90.1	80.5	63.2							81.1	58.5	72.2
Figure 3n	Donor 1			Donor 2			Donor 3
	Data 1	Data 2	Data 3	Data 1	Data 2	Data 3	Data 1	Data 2	Data 3
Mock	100	100		100			100
BE mRNA	91.7	95	110.6	94.2	81	100	111	100.5	100
AAVS1	82.9			118.8			96
LRF 4C	27.2			25.6			67.9
LRF 8C	8.6			9.3			62.7
LRF 2T	7.3			26			70.2
KLF1	21			13.1			29.5
Cas9 -197	26.7			12.8			58.1

## Sheet: Figure 4
Figure 4
Figure 4a
-203		-202		-201		-200		-199		-198		-197		-196		-195		-194
Data 1	Data 2	Data 1	Data 2	Data 1	Data 2	Data 1	Data 2	Data 1	Data 2	Data 1	Data 2	Data 1	Data 2	Data 1	Data 2	Data 1	Data 2	Data 1	Data 2
0	5	5	14	17	26	43	52	0	0	0	0	36	37	36	44	33	31	16	18
Figure 4b
-203		-202		-201		-200		-199		-198		-197		-196		-195		-194
Data 1	Data 2	Data 1	Data 2	Data 1	Data 2	Data 1	Data 2	Data 1	Data 2	Data 1	Data 2	Data 1	Data 2	Data 1	Data 2	Data 1	Data 2	Data 1	Data 2
0	0	0	0	0	0	0	0	15	14	71	67	0	0	0	0	0	0	0	0
Figure 4c	InDels		±1C
	Data 1	Data 2	Data 1	Data 2
LRF 8C	1.4	6.1
KLF1	0.7	0	1.2	2.5
Figure 4d	BFU-E		CFU-GM
	Data 1	Data 2	Data 1	Data 2
Mock	14.0862	14.6864	3.07765	6.94444
LRF 8C	17.094	10.2331	11.0399	4.08671
KLF1	14.7964	12.1281	4.26136	17.9924
Figure 4e	β		γ		δ		ε
	Data 1	Data 2	Data 1	Data 2	Data 1	Data 2	Data 1	Data 2
Mock	0.23	0.26	0.48	0.54	0.0303	0.036	0.000362	0.000576
LRF 8C	0.17	0.17	0.86	0.91	0.0196	0.0198	0.000351	0.000593
KLF1	0.11	0.08	1.76	1.12	0.0045	0.0065	6.7e-05	0.000115
Figure 4f	HbF		HbA		HbA2
	Data 1	Data 2	Data 1	Data 2	Data 1	Data 2
Mock	77.9424	75.6213	15.1156	15.9507	6.942	8.42793
LRF 8C	95.6836	89.4962	3.45366	8.09452	0.862775	2.40927
KLF1	94.7902	93.6476	4.2962	4.96452	0.913605	1.38792
Figure 4g	Data 1	Data 2	Data 3	Data 4
Mock	88	88.2	86.8
LRF 8C	97	98	90.3	96.5
KLF1	99.2	99.5	95.4	94.3
Figure 4h	β		δ		Gγ		Aγ		γ
	Data 1	Data 2	Data 1	Data 2	Data 1	Data 2	Data 1	Data 2	Data 1	Data 2
Mock	0.162397	0.129821	0.12682	0	0.280217	0.201552	0.181101	0.435077	0.461318	0.636629
LRF 8C	0.0945698	0.10041	0	0	0.470535	0.392788	0.20491	0.513917	0.675445	0.906705
KLF1	0.03224	0.0376276	0	0.0294363	0.529344	0.453207	0.270296	0.558947	0.799641	1.01215
Figure 4i	Data 1	Data 2
Mock	0.233182	0.218131
LRF 8C	0.077247	0.0574891
KLF1	0	0
Figure 4j	Mock		LRF 8C		KLF1
	Data 1	Data 2	Data 1	Data 2	Data 1	Data 2
D6	0	0	0	0	0	0
D9	0.02	0.039	0	0.056	0	0.016
D13	8.19	8.79	21.2	25	48.2	40.6
D16	12.8	15.4	27.5	35.7	58.7	53.8
D20	39.5	36.3	71.2	70.2	83.4	75.5
Figure 4k	Mock		LRF 8C		KLF1
	Data 1	Data 2	Data 1	Data 2	Data 1	Data 2
D13	0.807878	0.788979	0.85827	0.870864	0.930709	0.89449
D16	0.828335	0.830403	0.893486	0.906925	0.951394	0.925539
D20	0.824224	0.84442	0.8943	0.906172	0.964368	0.934676
Figure 4l	Mock		LRF 8C		KLF1
	Data 1	Data 2	Data 1	Data 2	Data 1	Data 2
D6	0.075	0.19	2.83	0.34	0.42	0.31
D9	97.2	97.4	95.7	95.7	96.2	97.1
D13	79.2	90.6	74.7	82.2	68.3	82.7
D16	48.2	61.2	35.1	41.6	18.4	28.4
D20	43.2	40.4	22.2	21.7	16.2	33.3
Figure 4m	Mock		LRF 8C		KLF1
	Data 1	Data 2	Data 1	Data 2	Data 1	Data 2
D6	90.2	96.2	78.6	90.5	86.7	93.5
D9	96.8	96.3	94.8	93.6	95.7	95.2
D13	86.8	86.5	85.5	84.1	82.9	87.9
D16	73.7	64.9	59.8	50.8	38	40.3
D20	58.7	46.6	34.5	28.8	25.1	39.8
Figure 4n	Mock		LRF 8C		KLF1
	Data 1	Data 2	Data 1	Data 2	Data 1	Data 2
D6	93.1	91.4	92.9	91.8	91.6	88
D9	97	96.6	95.6	94.6	96.2	95.8
D13	96.7	92.1	96.6	95.6	96.2	95.6
D16	98.4	95.7	99.2	97	98.4	98.2
D20	98	91.3	97.9	93.5	98.3	94.3
Figure 4o		BAND3		BAND3/α4-Integrin		α4-Integrin
		Data 1	Data 2	Data 1	Data 2	Data 1	Data 2
control	D6	0	0	83.5	85.9	16.5	14.1
	D9	0.0239942	0	56.4864	40.1	43.4896	59.9
	D13	46.9182	48.9999	37.9874	40.5965	15.0943	10.4036
	D16	95.0423	96.4956	4.39799	2.6408	0.559744	0.863579
	D20	97.3978	98.0467	2.15613	1.16175	0.446097	0.791523
LRF 8C	D6	10.0043	0.466248	79.9915	86.3572	10.0043	13.1766
	D9	0.119976	0	77.0846	40.4	22.7954	59.6
	D13	45.1493	54.3312	36.8159	35.8279	18.0348	9.8409
	D16	95.5082	95.6166	3.92452	3.42004	0.567261	0.963391
	D20	99.1727	99.1718	0.827323	0.645369	0	0.182855
KLF1	D6	0	0.6	87.1795	85.5	12.8205	13.9
	D9	0	0	49.4	25.1251	50.6	74.8749
	D13	53.6125	50.2008	38.9329	40.4953	7.45468	9.30388
	D16	97.9625	96.7984	1.57873	2.16358	0.458777	1.03802
	D20	99.297	97.5379	0.386643	1.23106	0.316344	1.23106
Figure 4p	Data 1	Data 2
Mock	42.1	39.1
LRF 8C	29.6	28.3
KLF1	19.2	16.9
Figure 4q	% DRAQ5+/DCFDA+ cells		% DRAQ5-/DCFDA+ cells
	Data 1	Data 2	Data 1	Data 2
Mock	49.3	51.1	20.2	17.1
LRF 8C	78.2	67.9	67.7	42.2
KLF1	29.5	28.4	4.69	4.1

## Sheet: Figure 5
Figure 5
Figure 5a
CBE-SpRY-OPT1
-203			-202			-201			-200			-199			-198			-197			-196			-195			-194
Data 1	Data 2	Data 3	Data 1	Data 2	Data 3	Data 1	Data 2	Data 3	Data 1	Data 2	Data 3	Data 1	Data 2	Data 3	Data 1	Data 2	Data 3	Data 1	Data 2	Data 3	Data 1	Data 2	Data 3	Data 1	Data 2	Data 3	Data 1	Data 2	Data 3
0	0	0	6	7	4	19	25	18	43	56	42	0	0	0	0	0	0	46	55	46	44	50	42	35	43	35	15	19	14
Figure 5a
CBE-SpRY-OPT2
-203			-202			-201			-200			-199			-198			-197			-196			-195			-194
Data 1	Data 2	Data 3	Data 1	Data 2	Data 3	Data 1	Data 2	Data 3	Data 1	Data 2	Data 3	Data 1	Data 2	Data 3	Data 1	Data 2	Data 3	Data 1	Data 2	Data 3	Data 1	Data 2	Data 3	Data 1	Data 2	Data 3	Data 1	Data 2	Data 3
2	1	1	7	6	6	25	29	23	49	59	50	0	0	0	0	0	0	53	61	49	54	57	47	43	48	38	18	20	15
Figure 5a
ABEmax-KLF1
-203			-202			-201			-200			-199			-198			-197			-196			-195			-194
Data 1	Data 2	Data 3	Data 1	Data 2	Data 3	Data 1	Data 2	Data 3	Data 1	Data 2	Data 3	Data 1	Data 2	Data 3	Data 1	Data 2	Data 3	Data 1	Data 2	Data 3	Data 1	Data 2	Data 3	Data 1	Data 2	Data 3	Data 1	Data 2	Data 3
0	0	0	0	0	0	0	0	0	0	0	0	14	8	7	57	44	41	0	0	0	0	0	0	0	0	0	0	0	0
Figure 5b	12h			24h			48h			6d
	Data 1	Data 2	Data 3	Data 1	Data 2	Data 3	Data 1	Data 2	Data 3	Data 1	Data 2	Data 3
LRF 8C - CBE-SpRY-OPT1	5	5		12	14		20	20		25	27
LRF 8C - CBE-SpRY-OPT2	12	13		28	26		49	46		65	66
KLF1 - ABEmax	1	3	2	9	9	8	18	31	32	50	57	57
Figure 5c	Mock			CBE-SpRY-OPT1			CBE-SpRY-OPT1 - LRF 8C			CBE-SpRY-OPT2			CBE-SpRY-OPT2 - LRF 8C			ABEmax			ABEmax - KLF1			Cas9 -197
	Data 1	Data 2	Data 3	Data 1	Data 2	Data 3	Data 1	Data 2	Data 3	Data 1	Data 2	Data 3	Data 1	Data 2	Data 3	Data 1	Data 2	Data 3	Data 1	Data 2	Data 3	Data 1	Data 2	Data 3
	1.9	1.5	2.3	2.7	1.9	1.9	4.2	1.7	1.9	3.1	1.1	3.3	4.5	3.7	2.4	0.4	3.8	3	5.2	3.8	2.3	60.5	27.1	19.1
Figure 5d	Mock					CBE-SpRY-OPT1			CBE-SpRY-OPT1 - LRF 8C			CBE-SpRY-OPT2			CBE-SpRY-OPT2 - LRF 8C			ABEmax			ABEmax - KLF1		Cas9 -197
	Data 1	Data 2	Data 3	Data 4	Data 5	Data 1	Data 2	Data 3	Data 1	Data 2	Data 3	Data 1	Data 2	Data 3	Data 1	Data 2	Data 3	Data 1	Data 2	Data 3	Data 1	Data 2	Data 1	Data 2	Data 3
	2	0	7	3	13	0	0	4	7	5	5	10	1	0	1	5	6	0	1	5	14	19	57	36	33
Figure 5e	Untreated			Mock			CBE-SpRY-OPT1			CBE-SpRY-OPT1 - LRF 8C			CBE-SpRY-OPT2			CBE-SpRY-OPT2 - LRF 8C			ABEmax			ABEmax - KLF1			Cas9 -197			Act MP
	Data 1	Data 2	Data 3	Data 1	Data 2	Data 3	Data 1	Data 2	Data 3	Data 1	Data 2	Data 3	Data 1	Data 2	Data 3	Data 1	Data 2	Data 3	Data 1	Data 2	Data 3	Data 1	Data 2	Data 3	Data 1	Data 2	Data 3	Data 1	Data 2
TNF-α	0.0006122	0.00013691	0.00042856	0.00068428	0.00016037	0.00030019	0.00080168	0.00015708	0.00042589	0.00080161	0.00023469	0.00057314	0.00058529	0.00012713	0.00036106	0.00034128	4.968e-05	0.00039409	0.00083811	0.0002638	0.00018883	0.00057864	0.00020895	0.00026751	0.00094796	0.00028559	0.00079463	0.278596	0.507307
IL-6	2.994e-05	2.181e-05	3.498e-05	5.029e-05	3.623e-05	2.497e-05	2.534e-05	5.757e-05	5.169e-05	6.221e-05		4.435e-05	3.335e-05	2.357e-05	0.00014615	5.787e-05	1.337e-05	2.645e-05	1.069e-05	4.243e-05	1.826e-05	8.937e-05	2.202e-05	2.546e-05	3.56e-05	2.078e-05	0.00010167	3.95244	4.88288
IL-12	0.00124558	0.00125775	0.00209449	0.00089649	0.0014635	0.00133369	0.00059936	0.00041658	0.00116019	0.00084546	0.00092724	0.00125662	0.00133257	0.00040387	0.00120941	0.00052269	0.0010612	0.00151608	0.00091012	0.00099895	0.0013228	0.00087673	0.00095934	0.00110723	0.00087673	0.00095934	0.00110723	0.00716878	0.00368838
IFN-α	0.00012141	6.634e-05	8.231e-05	8.847e-05	7.848e-05	8.92e-05	7.683e-05	4.002e-05	4.826e-05	0.00018566	3.815e-05	6.882e-05	0.00011842	0.00010692	0.00026072	0.00035278	5.083e-05	1.175e-05	2.106e-05	2.618e-05	0.00013117	0.00010198	0.00038519	0.00041107	5.862e-05	6.563e-05	0.00024951	0.00070331	0.00117238
IFN-β	9.378e-05	4.514e-05	8.555e-05	6.696e-05	8.97e-05	2.44e-05	6.833e-05	1.395e-05	2.847e-05	7.863e-05	7.646e-05	4.369e-05	4.199e-05	6.135e-05	8.187e-05	0.00012001	4.949e-05	4.682e-05	2.317e-05	5.417e-05	5.78e-05	3.782e-05	4.052e-05	5.21e-05	5.533e-05	4.468e-05	7.074e-05	0.00035422	0.00024184
TLR7	7.512e-05	0.00024728	0.00024638	9.308e-05	0.00011973	0.00014575	7.752e-05	6.464e-05	0.00018806	5.656e-05	6.321e-05	0.00013981	7.039e-05	7.422e-05	0.00028751	0.00011938	5.615e-05	0.00018894	4.219e-05	8.282e-05	0.00014157	6.939e-05	6.854e-05	0.00015237	5.935e-05	0.00010758	0.000229	0.00766072	0.0063431
TLR8	5.4e-05	0.00012162	0.00017341	4.698e-05	0.00018041	0.00014321	3.808e-05	6.99e-05	0.00039452	2.762e-05	0.00042144	0.00015474	4.117e-05	0.00012707	0.000137	3.564e-05	4.037e-05	9.282e-05	4.43e-05	8.776e-05	0.00012056	4.839e-05	0.00052623	9.021e-05	6.496e-05	0.00016165	9.579e-05	0.00479952	0.00443917
RIG-I	0.00437453	0.00342822	0.00522734	0.00409146	0.00349572	0.00377969	0.0249047	0.00330124	0.00849218	0.0242284	0.00380266	0.0073654	0.00415747	0.00283368	0.00613045	0.00545768	0.00171896	0.00371625	0.00253672	0.0030277	0.00479164	0.00580684	0.00234612	0.00378758	0.00418868	0.00282924	0.00445539	0.153278	0.110759
Figure 5f	24h			48h			72h
	Data 1	Data 2	Data 3	Data 1	Data 2	Data 3	Data 1	Data 2	Data 3
Untreated	1	1	1	1	1	1	1	1	1
Mock	2.42	2.5	3.35	1.83	1.36	1.43	0.79	1.79	1.54
CBE-SpRY-OPT1	3.54	2.49	2.35	3.21	1.71	1.78	1.21	2.26	1.63
CBE-SpRY-OPT1 - LRF 8C	3.87	3.94	3.36	5.94	3.78	4.11	1.87	4.9	3.15
CBE-SpRY-OPT2	2.26	1.49	1.75	1.82	1.6	1.95	0.79	1.83	1.36
CBE-SpRY-OPT2 - LRF 8C	4.19	3.19	3.28	4.04	2.81	3.12	2.4	3.58	2.55
ABEmax	3.41	1.82	2.66	2.04	1.74	1.7	0.97	2.16	1.16
ABEmax - KLF1	2.7	2.16	2.44	1.81	1.24	1.36	0.95	2.38	1.2
Cas9 -197	5.03	7.42	5.45	3.85	6.11	5.31	2.4	5.3	3.39

## Sheet: Figure 6
Figure 6
Figure 6a-b
Symbol	Control Data 1	CBE Data 1	ABE Data 1	Cas9 Data 1	Control Data 2	CBE Data 2	ABE Data 2	Cas9 Data 2	Control Data 3	CBE Data 3	ABE Data 3	Cas9 Data 3
WASH7P	8.08506	4.83551	6.14503	7.0461	4.07977	2.5774	3.35531	3.52149	8.23728	9.59702	10.6649	9.40247
MIR6859-1	9.08453	11.6881	10.6163	11.6658	10.4938	14.4019	26.6648	32.2135	35.5615	21.484	47.2138	23.6676
RP11-34P13.15	0	1.12973	1.6733	0.39401	0	0.756659	0.77471	1.67734	4.8697	11.6444	9.64561	4.52976
RP11-34P13.16	1.18646	4.23196	2.43601	1.39661	2.77252	1.5326	2.36846	0	7.29833	5.60334	15.6244	9.41108
WASH9P	5.62795	5.23134	6.95467	6.33498	3.94543	4.06984	5.86162	2.54803	6.553	5.11669	9.19266	5.51332
MTND1P23	6.26504	5.36738	7.92416	7.26368	2289.36	1820.01	2339.62	2150.04	5.9035	12.9036	13.9631	5.94871
MTND2P28	339.778	218.305	346.778	466.495	234.159	230.241	267.886	261.127	547.655	527.351	657.248	450.055
MTCO1P12	25.8229	17.0232	34.914	22.7012	63.995	52.4327	61.182	57.8507	53.8923	42.9948	52.7621	47.5696
MTCO2P12	6.3817	5.88375	5.16026	9.23257	5.19543	8.21695	7.50429	8.48144	10.6733	9.44817	14.2757	10.3242
MTATP6P1	2245.49	1551.35	2161.53	2859.09	2096.4	1697.53	2076.85	1885.24	4491.16	3724.79	4827.86	3220.99
MTCO3P12	12.6281	9.03693	11.9878	14.0944	11.8307	9.99623	9.67714	14.0161	20.2094	24.7046	23.8114	17.6008
RP11-206L10.2	1.78116	1.46775	2.72174	2.02342	1.65647	0.947392	0.822979	1.15473	2.60487	2.28348	1.65978	2.25195
LINC01128	1.206	1.04774	1.14965	1.12453	0.657841	0.937333	0.807273	0.987727	0.845453	1.27656	1.74332	1.23988
LINC00115	1.42849	1.3836	1.32468	2.25875	2.91462	0.578362	1.68766	0	2.69798	0.099042	2.25939	1.7021
SAMD11	0.469818	0.14055	0.301969	0.165911	1.15277	0.622058	0.513791	0.58222	0.378456	0.531065	0.0218365	0.144257
NOC2L	78.9932	80.5427	90.4894	85.9146	78.8877	76.1446	87.3858	88.1804	99.9721	104.767	104.654	96.6834
KLHL17	7.48456	5.61758	8.96029	8.00431	8.23092	5.89094	7.20835	7.88182	11.1908	8.45093	11.0749	8.6926
ISG15	5.82965	7.15482	8.81221	7.92016	16.3189	17.32	18.8222	26.7657	12.3803	6.37899	15.8659	22.1428
AGRN	4.34269	5.35403	5.26604	5.28505	5.08954	6.41752	5.25838	5.27955	5.31068	5.39952	4.2521	7.3237
RP11-465B22.3	0.354439	0.525636	0.421872	0.359273	0.828256	0.305231	0.300793	0.448038	0.149967	0.487848	0.195246	1.19579
C1orf159	12.0005	9.04638	9.23212	12.4787	9.43036	8.64735	10.8881	9.82162	17.4436	11.7121	16.9557	14.3465
TTLL10	0.212054	0.176894	0.0567894	0.124807	0	0.01712	0.30368	0.818516	0.170817	0	0	0.804843
TNFRSF18	3.60106	5.42966	5.56151	3.99836	4.10425	1.9049	2.25495	4.60487	3.00918	4.31031	2.99833	7.95925
TNFRSF4	7.81001	6.32946	10.3529	5.37305	2.76962	1.08815	1.16981	3.0247	3.69556	4.78072	4.80761	4.67848
SDF4	107.903	99.9825	105.144	108.3	105.725	98.3253	107.251	111.41	104.602	104.851	106.887	115.535
B3GALT6	17.178	17.0838	18.9592	17.3131	18.255	17.3696	18.7462	18.7424	14.3302	17.1686	12.1809	16.3317
C1QTNF12	0.379452	0.673614	2.38081	1.19642	1.1163	0.97156	0.621039	0	0	0.629529	3.30053	1.74766
UBE2J2	32.7899	29.7065	28.0934	31.946	28.9417	28.3419	28.8075	29.3523	29.6672	31.4354	30.6409	31.6959
LINC01786	2.57258	1.43593	3.10763	3.43095	1.43895	4.13623	2.45136	4.5369	5.291	4.06825	1.78083	4.53777
SCNN1D	2.87416	2.30069	3.10226	2.87148	1.79811	2.58713	3.17538	2.19073	4.48875	4.02909	5.04587	4.44605
ACAP3	20.6987	18.2658	21.3641	19.3783	23.1854	18.5111	21.3191	19.41	31.2719	31.2254	38.7916	37.93
PUSL1	19.7249	15.8227	20.2205	15.1263	19.2033	17.9194	15.4021	24.8601	19.5322	27.3537	23.5893	25.6527
INTS11	32.6475	29.5298	33.7101	32.2051	30.8114	31.3992	34.8812	42.6289	39.797	35.9827	43.4449	43.5361
RP5-890O3.9	3.49175	2.81235	4.36386	2.95423	0.382478	0.986662	6.59156	4.43353	1.91777	5.47435	3.92205	3.79715
CPTP	12.2538	11.7805	10.2918	12.7287	13.1598	12.1242	7.79331	8.69178	12.1085	10.2946	13.5236	10.527
DVL1	15.6318	17.4566	17.8912	18.6355	15.6327	16.1314	18.7216	17.336	18.8329	20.6051	22.6448	20.24
AURKAIP1	70.4575	55.8043	75.7747	62.4316	66.454	58.0538	68.0109	81.3677	124.269	93.342	107.259	110.656
CCNL2	36.151	23.1536	34.2039	33.9398	35.1871	31.646	42.6096	27.511	62.8843	57.7539	77.2909	62.3503
MRPL20-AS1	16.8203	14.8517	17.3818	19.6113	15.1936	15.5133	19.9465	16.3984	15.9191	18.5006	22.2072	15.9836
MRPL20	89.6537	66.7263	83.1268	78.5837	70.4965	59.168	70.9407	71.8764	107.073	104.444	105.526	102.188
MRPL20-DT	3.02366	2.44382	3.19952	2.83219	2.60117	2.1077	2.55392	0	0.680475	0.873586	1.25111	1.96249
LINC01770	0	0.645373	0.222536	0.244536	1.24396	0.670867	1.19001	1.60373	0.0304258	0	0.675882	2.44514
VWA1	1.09087	1.74753	0.819938	1.09077	2.40304	2.1137	1.66972	2.81367	0.725589	2.15577	1.00284	1.14735
ATAD3C	0.457817	0.140472	0.295813	0.481169	0.140097	0.161927	0.0832552	0.398605	0.613051	0.202544	0.66876	0.371884
ATAD3B	21.2617	17.8335	23.1945	21.5535	21.3097	19.032	20.6387	22.5506	30.8773	30.181	34.5541	35.4226
RP5-832C2.8	1.40397	0.704913	1.32167	1.01413	0	0.412177	0.708977	1.24461	1.71979	0.0790535	6.76277	2.04658
ATAD3A	45.5964	40.6767	40.6818	42.5413	44.2221	41.821	38.4409	39.0673	47.9955	57.2693	56.3449	55.3328
SSU72	41.9548	37.397	41.5246	43.8973	41.7581	35.2723	37.8072	40.6727	44.0309	45.1689	42.7232	47.415
RP5-832C2.5	0.600987	1.22165	1.00146	0.972727	1.28736	1.45561	1.53007	0	1.11494	1.02365	0.434515	0
FNDC10	11.6337	13.471	13.0146	13.2586	15.848	14.5368	15.2973	13.0204	19.2384	12.7859	16.0864	14.532
RP11-345P4.12	1.44233	1.23938	0.854717	1.53074	1.80176	0.535154	1.2625	0	0.269676	0.498944	0.741694	1.44481
RP11-345P4.9	2.13558	2.27333	3.74886	3.28422	2.94597	1.98889	2.296	2.03212	3.13587	3.40496	4.16247	3.90616
MIB2	10.2544	10.6725	10.771	14.0201	11.5645	10.8514	13.1365	10.8052	16.827	16.8697	15.7931	17.8504
CDK11B	19.6395	16.9634	17.2289	19.0789	17.8941	17.4836	19.1645	17.5253	19.0898	20.7132	22.1605	24.3501
SLC35E2B	7.1109	7.9977	7.20158	7.52138	7.95657	8.05992	8.123	5.82886	7.96488	8.08245	7.77069	7.59335
CDK11A	1.62099	1.62664	1.40434	1.3216	2.18893	1.14135	1.18088	0.691016	3.58843	1.86811	3.96057	2.24837
RP1-283E3.8	0.856924	1.02288	0.947572	1.19093	1.45825	1.68717	1.13434	0.512156	0.77247	0.914275	1.10492	0.899692
SLC35E2A	0.63476	0.876433	1.10032	0.590961	0.970895	1.67717	1.58667	0.604914	1.89654	0.696958	0.203837	0.874107
NADK	28.036	24.751	28.3197	24.892	21.6635	20.4518	22.8535	18.9659	27.2001	26.2625	26.2297	26.5023
GNB1	104.045	113.834	99.6936	93.5478	120.866	117.408	109.693	96.4439	89.2143	94.5004	72.7814	82.9874
RP1-140A9.1	0.55787	0.748873	1.49401	1.42281	1.03204	0.54047	0.806989	0	0.517473	0	1.09478	1.74465
TMEM52	1.72531	0.625326	1.40925	0.971029	1.07723	0.982007	1.30279	3.44372	2.40689	1.68308	2.70642	1.41268
PRKCZ	1.00371	3.05058	2.11107	2.23692	1.94146	2.2057	2.91943	2.08882	1.45212	1.71719	2.56013	1.55347
PRKCZ-AS1	2.16992	1.5204	1.17959	0.829186	2.39817	1.85123	1.55165	0.789547	2.07762	1.70006	0.496749	0.513792
FAAP20	34.9615	25.093	29.1854	31.672	37.7303	25.9373	32.2797	38.7572	40.8395	37.7049	44.811	49.8222
SKI	18.0395	20.5323	18.7014	16.6841	18.9511	21.7656	19.1924	18.236	17.3372	16.301	15.0098	15.1279
RP11-181G12.8	0.159928	0.0869887	0.259574	0.171141	0.263303	0.17372	0.287708	0.212663	0.37903	0.211619	0.16218	0.481136
MORN1	2.52823	2.86877	1.94479	2.81379	2.35691	2.3712	2.35307	2.99977	0.921779	1.02452	1.92514	1.95449
RP4-740C4.5	1.45822	1.15167	1.32465	1.01961	0.725814	0.870246	0.801907	1.06648	2.21432	0.531074	1.45312	0.465654
RP4-740C4.7	0.494357	0.989732	2.11827	0.698304	0.823092	1.48471	2.11102	0	1.47704	3.58246	0.413587	2.93464
RER1	28.102	24.6889	30.8934	26.4146	23.6148	20.2951	23.3482	25.7679	28.3304	28.0538	33.5626	29.7876
PEX10	10.8838	9.82267	12.2699	10.7266	11.6805	10.329	13.0069	13.0427	12.0786	7.49852	13.1004	10.8329
PANK4	10.5896	10.0192	11.0819	9.39591	9.8294	8.57003	9.66723	8.29428	10.427	11.2905	12.7495	12.6666
HES5	1.16644	0.204978	0.522529	1.02979	0.27877	0	0.375506	0	0.950484	1.24133	1.08429	0.499246
RP3-395M20.12	1.00873	0.898982	1.33599	1.71634	1.39826	1.70578	0.401144	0.7601	0.676919	0.92014	1.84128	1.68944
TNFRSF14-AS1	1.304	1.19084	1.61254	1.57537	0.513212	0.505331	0.919723	1.7568	1.82542	1.73861	2.59871	1.38147
TNFRSF14	27.3194	23.9564	29.2183	26.7642	24.6445	21.2418	24.3888	26.8149	23.7762	28.0025	30.9527	28.0062
PRXL2B	17.4256	16.4307	16.9968	16.1817	12.3031	15.6315	13.4231	14.6687	16.9795	15.7467	18.7734	16.1074
MMEL1	0	0.0807993	0.167166	0.327201	0	0.037796	0	0	0.53996	0	0.507714	0.409277
TTC34	0.14336	0.217736	0.255952	0.180003	0.145169	0.135802	0.355031	0.159213	0.0839868	0	0.260605	0.339106
PRDM16-DT	0.301421	0.726278	0.417858	0.396553	0.507556	0.664203	0.726362	0.288166	0.18178	0.702846	0.802122	0.284307
PRDM16	0.626774	1.0163	0.499259	0.6555	0.923856	1.26427	1.07126	0.728732	0.7937	0.594259	0.346591	0.398059
ARHGEF16	0.275289	0.147135	0.456614	0.290077	0.303491	0.438769	0	0	0.195093	0.519773	0.148588	0.690759
MEGF6	3.8496	4.87357	3.70795	4.03644	12.3125	11.2269	12.3615	9.76596	8.87262	10.0784	8.26962	8.59749
RP11-46F15.2	0.135432	0.934973	0.628671	0.15942	0	1.61823	1.0344	3.35665	0	0	2.47591	1.47855
TPRG1L	14.3263	11.9007	12.2648	11.5741	10.9657	11.5341	13.7761	12.1455	18.8585	18.9274	19.5465	26.9557
WRAP73	14.3215	10.2761	14.0901	13.1533	12.4536	10.972	15.9325	11.5932	14.0829	11.1987	12.7635	12.8715
TP73	0.47481	0.589329	0.330068	0.602019	0	0.234894	0.0736525	0.332479	0.448319	0	0.169036	0.139586
TP73-AS1	8.96078	7.11048	8.60498	7.8672	7.49853	7.52836	6.86866	7.29609	4.63751	7.2261	6.50573	5.21279
SMIM1	21.096	17.2256	15.5463	18.7529	3.82478	3.69998	6.09908	9.84244	12.4016	8.51566	7.50599	9.56733
LRRC47	15.955	17.1776	14.9384	15.9696	14.8163	16.1148	14.8163	16.5924	15.1561	16.8178	15.6078	18.7677
RP1-286D6.5	3.86027	1.6063	0.962996	3.40801	2.59499	0.409848	0	0	2.27701	1.76866	2.94937	0.541228
CEP104	4.21026	4.52565	4.22529	4.19956	4.01957	3.42059	3.04646	2.47597	2.98908	3.36261	3.41938	3.51917
DFFB	7.2557	7.13323	5.92145	6.49127	5.14527	5.30408	6.11534	2.16	5.67881	4.09539	5.57278	4.52067
C1orf174	22.0437	20.0464	23.0516	20.4458	17.4197	18.1909	16.9459	23.1591	17.6878	21.2115	17.5029	14.5173
LINC01134	0.391456	0.239066	0.177412	0.412056	0.105549	0.364661	0.321463	0.467981	0.555691	0.328719	0.412872	0.285081
NPHP4	3.55713	3.08288	3.49979	2.98096	3.61107	4.32099	3.48253	4.516	3.02971	3.31498	4.45121	2.86216
KCNAB2	26.4873	34.5883	27.7962	24.9863	53.3653	52.6382	51.8992	50.3647	43.3253	43.1728	41.658	39.3489
CHD5	0.458964	0.452647	0.494708	0.760053	0.209839	0.439125	0.338473	0.514272	0.488496	0.736281	0.763183	0.884059
RPL22	45.0783	41.8204	45.2998	42.0657	46.5529	51.0167	60.9004	56.407	59.6703	58.4083	60.5478	46.6611
RNF207	0.394989	0.482071	0.612016	0.579114	0.383215	0.0341669	0.0881546	0	0.396689	0	0.478634	0.469241
ICMT	28.0912	27.7456	24.2518	23.2854	27.5311	27.7597	24.7807	28.181	23.3425	25.3477	21.1755	20.1444
GPR153	0.662188	0.960481	0.573215	0.431076	0.310654	0.667456	0.787213	0.937611	0.834658	0.254787	0.54094	0.458677
ACOT7	28.3012	29.0637	26.9269	26.605	32.7758	30.8556	32.7514	32.1015	31.3357	30.9288	29.0906	29.1312
ESPN	4.80433	2.02506	4.10594	4.98077	0.444487	0.343059	0.667837	0.373299	4.08732	1.94724	3.64751	3.6977
TNFRSF25	1.72948	0.543598	1.02424	2.15995	1.1459	0.871825	0.834743	1.09691	0.494248	1.50229	2.32656	2.47529
PLEKHG5	0.198385	0.133256	0	0.13254	0.0563822	0.187003	0.195453	0.274495	0.00471173	0	0	0.323776
NOL9	8.66069	7.7634	8.41063	9.27701	9.3048	9.74932	11.0723	8.90405	8.9549	9.56587	10.0477	9.918
ZBTB48	15.8283	13.5291	16.238	13.2874	13.9124	12.576	15.2021	17.6603	20.922	20.7857	20.3633	25.4698
KLHL21	6.04814	7.23892	6.64618	5.81476	4.83553	6.16601	6.42335	5.16859	3.8923	4.67242	5.31663	3.71331
PHF13	8.45013	9.83666	9.97128	8.74332	6.99838	7.54992	9.25994	4.34433	8.47195	9.87625	7.5388	8.56163
THAP3	4.36306	4.23926	5.1015	5.17783	5.29773	4.73348	4.84121	3.78882	7.51787	7.06504	7.50187	5.80816
DNAJC11	38.1097	35.1674	39.3697	35.5403	40.1848	35.9509	40.9469	42.0776	42.8332	37.5114	44.7022	47.5513
CAMTA1-DT	0.47363	1.07436	2.39186	2.38938	3.85397	0.65551	2.396	0	4.69723	0	2.32716	2.07753
CAMTA1	3.67295	3.11414	3.2833	3.75435	3.64923	2.78629	3.80248	2.7876	4.82212	4.64451	5.12727	4.89089
VAMP3	13.7873	17.8023	12.9668	13.2955	12.1187	14.0399	13.1768	8.48621	12.5502	12.7409	12.8945	12.8627
PER3	1.9007	2.63923	2.20229	1.659	1.48807	1.50737	1.21201	1.04546	1.6324	1.66577	1.16587	1.50423
UTS2	0	0	0	0.0691294	0	0	0	0	1.63768	1.30948	1.90706	3.09351
PARK7	156.656	137.8	165.215	150.918	135.225	137.164	141.237	166.888	129.318	119.013	126.076	124.89
Y_RNA	0.164114	0.131977	0.151778	0.180716	0.215252	0.179689	0.216904	0.234324	0.230248	0.184554	0.251502	0.13955
CTA-215D11.6	0.347923	0.282582	0.328857	0.331253	0.35869	0.35029	0.717632	0.50725	0.263779	0.614797	0.520009	0.363081
RERE	7.93983	10.3901	9.43005	8.29626	9.27365	10.3775	9.15977	7.09202	7.20138	6.97824	6.77363	6.90154
ENO1	973.731	992.301	950.857	931.346	1243.67	1242.29	1219.18	1378.53	1004.65	1103.18	947.26	1066.41
SLC2A5	1.37431	1.53579	1.90115	1.98144	3.96384	3.90813	3.66081	3.69385	4.40072	4.28517	3.05135	3.14715
GPR157	0.55651	0.619189	0.37621	0.429302	0.454529	0.680484	0.450187	0.316123	0.422571	0.471857	0.331485	1.00645
MIR34AHG	0.11394	0.42569	0.161544	1.35798	0.308347	1.23048	0.572411	2.54894	0.323939	1.21425	0.249213	1.6395
LNCTAM34A	0.524034	0.29143	0.0779665	0.989536	0.204094	0.366664	0.333539	1.10009	0.140709	1.14953	0	1.07269
H6PD	3.79534	3.04231	3.07184	2.85607	2.48384	2.78107	2.78273	2.95566	2.84288	1.74347	2.31003	3.16927
SPSB1	0.245125	0.624385	0.697206	0.499975	1.57029	1.91621	1.54062	0.638792	0.490238	1.02874	0.628583	0.14707
SLC25A33	5.02742	5.53215	4.94969	4.23319	5.62789	3.87116	3.90442	6.01295	3.52413	3.17912	3.93724	3.28661
TMEM201	10.9431	11.7438	10.616	9.58855	12.2898	11.1	12.7298	12.6435	11.0558	11.7127	11.466	11.9124
PIK3CD	13.7972	16.9389	14.165	15.0513	20.4776	21.436	21.9778	19.2247	22.8662	22.483	20.393	22.575
PIK3CD-AS1	0.261849	0.0106336	0.692999	0.258369	0.944832	0.537209	0.481272	0	0.311318	0.686894	0.486816	0.441414
PIK3CD-AS2	4.1865	4.06695	3.61979	5.43845	2.62046	2.54944	3.17681	6.19656	3.33734	6.91782	6.866	7.8964
CLSTN1	25.0124	27.4531	24.5658	25.0129	30.7023	35.9585	33.584	31.6629	28.491	25.4217	23.3437	24.4635
CTNNBIP1	10.5372	8.74333	9.17969	8.26327	12.4246	12.2046	12.4461	14.4226	14.5584	12.7821	11.2413	9.92403
LZIC	9.91898	9.18323	9.01483	8.22695	9.84736	9.30523	8.86416	9.04054	8.24811	9.07465	9.56462	7.22931
NMNAT1	2.00194	1.81114	2.29871	1.68654	1.39312	2.13598	2.52115	3.3254	1.86272	0.77801	1.08251	1.37268
UBE4B	13.5703	13.9367	12.5825	11.9805	14.8485	13.7349	12.3062	12.1885	10.765	12.4553	11.0902	11.7449
KIF1B	0.846753	0.976999	0.854664	0.71479	1.0465	1.57369	1.03651	0.882041	0.846375	0.915192	0.707152	0.840752
PGD	186.194	178.355	186.737	215.687	192.195	181.502	188.844	224.512	190.439	176.609	186.592	211.92
CENPS-CORT	0.137644	0.665175	0.683624	0.751206	0.614056	0.557651	0.469176	0	0.725744	0.348766	0.348956	0.192107
CENPS	1.44666	1.57176	1.5243	1.25624	1.20537	0.689282	1.72903	1.50321	2.08406	1.10168	3.02024	1.69911
DFFA	11.2954	13.0385	12.277	14.7803	12.4832	13.9201	14.4615	17.0282	11.9969	12.1913	10.4132	9.91666
PEX14	21.0377	17.6705	20.0947	20.9591	16.2206	13.8708	16.3268	24.2188	17.3703	17.4415	18.8635	20.4703
CASZ1	0.345806	0.613884	0.370437	0.383797	0.929295	0.835956	0.754629	0.666392	0.824826	0.734347	0.78067	0.896626
TARDBP	56.1589	49.8234	54.9791	52.6189	50.8242	49.0226	52.5512	43.9007	50.7651	57.1133	52.4787	52.2268
SRM	197.782	169.758	188.904	181.536	204.738	179.976	220.338	217.341	223.351	240.193	227.625	219.376
EXOSC10	46.1162	43.5679	46.6899	44.322	41.811	41.6617	40.9915	34.5574	53.8956	44.5058	55.0418	50.787
RP4-635E18.7	0.628176	0.274658	0.224306	0.489881	0.853232	0.639013	0.294416	0	0.901633	0.943514	1.00242	0.203596
EXOSC10-AS1	0.461264	1.39318	1.05	2.79967	1.76841	2.06681	0.660571	0	0	0	1.01835	2.83261
MTOR	10.3783	11.141	11.1524	10.386	12.36	12.3192	11.2863	11.4078	12.1637	10.1803	11.4247	11.1303
UBIAD1	8.16197	10.2428	7.65327	7.62038	9.86489	10.0721	10.6427	8.02328	6.88482	6.59794	6.07237	7.45792
FBXO44	2.19732	3.20978	2.31971	2.64978	4.34636	5.19855	4.33663	4.84242	2.63754	3.60212	3.96672	3.32453
FBXO6	2.37236	3.86628	2.54134	3.17598	5.70848	7.00815	5.93412	9.88408	5.17771	4.08297	3.34408	6.09017
MAD2L2	28.7301	24.2646	27.0224	27.2179	26.8089	23.737	25.0718	32.7489	33.2772	34.9896	28.631	36.3213
AGTRAP	47.1189	36.9303	44.651	35.6318	36.7504	38.1926	42.1026	43.7906	47.196	35.3976	39.8961	48.5752
MTHFR	11.3382	11.4201	11.9325	13.7539	6.28813	7.20497	7.45328	4.84294	7.10911	7.7071	7.60206	7.77874
CLCN6	8.16044	7.43621	8.53413	8.50762	10.106	10.0377	9.13825	3.92482	9.87093	12.7503	10.03	10.7884
ENSG10010138681.1	3.40849	4.03389	1.04322	3.00917	7.25383	6.28987	1.85953	0	7.13159	10.8573	12.0703	5.64817
ENSG10010135835.1	2.63834	1.30101	1.00938	2.99474	11.3948	8.39845	2.15905	0	7.28667	3.67678	9.10939	10.8013
ENSG10010134403.1	5.97989	6.82068	7.51987	10.5586	16.8597	22.4178	15.1642	12.0428	30.3872	21.2566	14.7427	28.207
KIAA2013	29.0637	25.1575	28.6126	28.7111	30.0808	29.5335	31.2598	37.8676	31.4063	30.7311	30.1831	34.1963
PLOD1	26.5038	22.0558	20.7807	25.6978	17.388	19.059	15.3302	22.1164	19.7087	22.1605	22.1551	26.7789
MFN2	21.0223	23.5853	21.8989	22.0283	18.8027	21.3533	18.939	17.2872	20.4706	21.8442	19.4113	19.7324
MIIP	41.2537	29.8261	32.2266	37.7558	38.6576	35.0947	37.5577	56.6598	43.2659	51.5828	57.5563	58.2244
TNFRSF8	3.21897	2.46636	3.89802	3.86284	5.75132	5.60915	4.91002	6.99442	6.92618	7.80851	7.05957	6.15194
TNFRSF1B	5.92266	7.16588	5.28709	5.57067	4.70431	5.29655	5.52007	5.8032	5.62501	6.71592	2.90806	4.90385
SNORA70	2.06096	1.51573	2.36094	1.80465	1.22367	0.872017	0.911178	0.451163	2.27681	2.41495	2.05656	2.47099
VPS13D	2.02674	2.98796	2.66739	2.49728	2.55702	3.13707	2.94962	2.3308	2.54644	2.10993	2.45092	1.86226
DHRS3	0.790971	0.396333	0.0683314	0.94609	0.111795	0.160676	0.425193	0	0.269063	0.213348	0.0118591	0.339491
PRDM2	3.74043	3.9458	4.58728	4.06862	4.68688	5.39332	4.35691	3.8456	3.28441	3.64832	3.3741	4.51408
KAZN	0.498436	0.48687	0.57938	0.564096	0.327586	0.395559	0.323076	0.662497	0.731569	0.174887	0.32039	0.499293
TMEM51	3.26214	2.22608	1.14243	2.10459	1.38533	1.85977	1.4505	2.64578	1.4223	2.41293	2.15767	2.28578
EFHD2	83.821	74.2028	81.8678	81.2475	85.5423	77.0284	83.884	90.273	90.0313	92.8686	85.3216	96.1494
CELA2A	3.61722	13.8193	6.89595	1.29903	0	0	0	0	1.40078	2.36384	0.370442	1.09811
CELA2B	8.1323	20.9952	12.1962	5.41854	0.376487	0.35677	0.191772	1.49626	3.66759	5.07498	3.3091	4.61712
CASP9	2.85244	2.97488	3.27107	3.29311	2.74529	2.38556	2.21546	3.08317	2.24954	2.49155	1.94334	1.72797
DNAJC16	2.60068	3.19655	2.12792	2.23257	1.69665	2.27248	1.99782	2.66652	2.41797	2.17258	1.88994	1.74266
AGMAT	2.54031	1.94164	2.13812	2.57109	1.36745	1.16022	1.2473	1.24964	1.5148	2.09881	1.206	0.557142
DDI2	5.83069	5.32468	5.87095	6.05395	3.96761	4.20029	3.75882	3.64184	3.38658	4.4902	3.11011	3.62372
PLEKHM2	21.0019	25.7905	22.505	24.0402	23.2133	24.6899	22.843	25.3348	20.6045	22.8062	22.6924	25.9724
SLC25A34	0.88842	0.762022	1.5381	1.52906	1.09308	1.47799	1.21505	1.25794	1.0725	0.783714	1.49321	1.69919
UQCRHL	8.59129	8.27868	10.1001	11.7695	15.4522	14.5627	13.1738	19.7668	15.5183	17.6152	21.6957	13.5786
RP11-169K16.8	0.641084	0.840906	1.64819	1.13195	5.73019	8.26048	6.27639	6.6422	14.0277	10.7805	13.051	13.0573
FLJ37453	2.62287	1.39529	3.04079	2.68648	3.40287	3.44309	3.46497	2.60196	2.27496	3.1858	3.50418	1.66183
SPEN	15.1495	15.3265	15.874	15.2462	15.1253	16.7505	15.9297	13.5222	12.3466	11.1196	11.8676	12.9367
ZBTB17	19.4767	21.6261	22.0375	26.032	21.1186	19.21	20.1284	15.3372	27.4837	25.9289	29.2782	28.1426
CLCNKB	0.403021	0.0623624	0.379622	0.760687	0.152228	0.208689	0.144743	0	0.543455	0.748866	0.129185	0.753862
ARHGEF19	2.18077	2.73095	2.02824	2.72374	2.20729	3.19369	2.66747	3.10123	2.79287	2.19099	2.9622	3.43452
RP4-733M16.8	2.45774	2.05357	2.98309	2.21637	3.13354	2.48328	2.27415	0.334297	1.91878	1.6856	3.86332	2.33196
CPLANE2	1.03469	2.99274	1.89191	1.8742	1.48512	1.48635	1.98809	2.43546	0.219475	1.30936	2.25531	1.35115
FBXO42	4.00878	4.89998	4.44405	3.19278	3.90805	4.09781	3.98266	3.45732	3.11463	3.98835	3.4456	3.4476
SZRD1	53.5009	57.0031	52.5853	52.1445	50.2685	53.9956	53.1389	57.1892	50.1247	47.746	45.7825	45.0859
NECAP2	31.0111	24.9388	27.0284	26.8137	28.0882	23.7847	20.7655	23.151	25.0294	20.2531	26.9156	27.175
LINC01772	0	0.185189	0.0556169	0.420166	0.0454967	0.167665	0.252348	0.685592	0.281352	0.353731	0.361968	0
CROCCP3	0.642517	0.866827	1.10335	0.792408	0.657596	0.717512	1.01656	0.567957	0.655135	1.04806	0.747723	1.11443
NBPF1	0.833106	0.86599	0.608486	0.856694	0.539244	0.903426	0.54231	0.588527	0.328616	0.483756	0.347615	0.721872
CROCCP2	11.1787	11.1844	11.2335	14.0397	8.3854	9.59809	9.75681	9.69222	18.6143	18.5507	22.2341	20.395
RP5-1182A14.8	3.55222	6.65633	17.939	14.1869	11.1172	12.1269	5.63765	4.74228	20.9591	13.6725	5.97514	4.15507
MST1P2	0.159333	0.186151	0.2232	0.422	0.279249	0.427469	0.6255	0.373493	0.280034	0.30745	1.1849	0.238344
CROCC	8.34795	7.21557	9.71937	9.95687	7.44095	9.20268	9.45422	9.42524	9.91829	10.3998	11.5891	9.56248
RP11-108M9.4	0.924219	0.278422	1.06205	0.830777	0.0147254	1.13959	0.63006	1.00366	0.516838	0	0.749786	0.739549
MFAP2	3.49314	6.43697	4.5479	6.49991	4.85058	8.6427	5.42927	6.35408	7.88665	7.66403	1.64854	8.3055
ATP13A2	25.4092	29.7665	24.8705	24.6905	29.8401	28.9192	26.9912	30.1926	22.4647	23.1368	17.8324	22.2161
SDHB	87.1985	76.9483	82.3555	74.98	76.0971	72.1232	73.0124	101.635	75.4116	77.0036	72.1339	72.6833
PADI2	0.16503	0.113931	0.150594	0.253618	0.551683	0.230941	0.165515	0.581127	0.553234	0.505399	0.369313	0.832024
PADI3	0.44906	0.534929	0.2924	0.551921	0.964492	1.55255	0.889556	1.52406	0.735075	1.62792	0.425619	0.279372
PADI4	4.1474	6.82932	4.80482	6.92523	5.11506	7.72854	5.39683	2.67124	6.85725	8.72443	3.99811	11.655
RCC2-AS1	6.591	1.80761	6.38343	3.82608	1.74063	2.88656	3.00916	0	8.48958	8.80773	2.26608	3.69636
RCC2	152.685	138.547	149.549	140.188	152.909	144.795	153.69	141.053	158.463	157.134	154.148	164.854
ALDH4A1	10.5098	9.42243	8.96886	9.94712	13.3243	11.4211	15.5385	11.0363	14.6336	11.0542	10.9977	13.1682
IFFO2	3.34463	4.41412	3.7143	3.34997	4.81052	5.13784	4.4301	5.6057	2.98308	3.79979	2.712	3.69298
RP5-1126H10.2	0.445706	0.279209	0.176834	0.2769	0.274848	0.367833	0.223509	1.7204	0.101544	0.636472	0.299228	0
UBR4	8.74651	10.442	9.72897	9.90073	9.32217	11.5192	10.5585	9.05841	11.0434	11.0493	11.3353	12.1591
EMC1-AS1	3.26763	1.56763	1.60187	2.20028	4.17382	1.717	6.8066	4.59059	2.09278	1.44074	3.91271	0.283424
EMC1	11.0077	12.0106	10.3104	9.65832	11.3618	11.5001	9.6853	11.5773	10.6394	10.5726	10.2442	9.14115
MRTO4	75.3445	60.3218	68.6147	75.2647	70.2517	67.9096	75.1043	83.9886	90.0185	85.5584	97.9618	92.6556
AKR7A3	0.924427	0.255277	1.33687	0.244838	2.40998	1.0971	0.794317	0	1.50286	0.365013	1.33195	0.804225
AKR7A2	39.2287	36.3328	33.0874	32.9376	52.6679	59.168	52.5985	79.653	33.9467	44.0805	36.5427	43.8696
SLC66A1	4.10541	7.53122	7.10844	7.51103	6.39193	8.50506	5.60703	8.60786	9.96088	7.08865	13.177	8.98514
CAPZB	43.4287	37.2613	42.6374	44.9988	42.9533	36.2077	40.3385	50.2816	50.3761	50.1977	50.5855	46.3399
MICOS10	3.79662	2.62593	4.00656	4.49818	4.16801	2.44074	4.432	3.50957	5.15335	4.83202	5.67433	4.04473
NBL1	2.89293	3.36617	2.4001	2.29633	6.07066	6.61172	5.17671	7.51296	3.74165	6.01348	2.72909	5.3595
RP5-1056L3.3	1.29598	1.53377	2.31381	1.36208	3.29884	2.21217	1.99254	4.21254	1.46425	8.25632	3.49938	3.85295
TMCO4	4.25201	5.34225	4.95052	4.18333	2.88137	4.04957	4.39102	2.14124	3.37237	2.03378	3.04815	3.66962
OTUD3	4.46513	2.92487	4.1922	4.43667	3.33495	3.34044	3.94127	1.93331	4.77599	5.654	4.37503	4.20832
UBXN10	1.75686	1.57883	1.35742	1.42624	0.168111	0.176076	0.094645	0.763059	0.700953	0.342395	0.488062	0.51154
MUL1	10.5125	10.0598	10.3197	9.30128	12.4247	11.5179	10.4069	5.1876	9.02458	6.7583	9.8366	13.7423
CDA	1.31894	0.191694	0	0.520923	2.46365	0.672526	1.0845	1.86154	0.457515	1.28987	0.387173	0.959158
PINK1	5.34746	6.21607	6.57741	6.16713	8.70521	9.48084	7.86992	6.73717	11.2557	9.8872	7.584	9.91865
PINK1-AS	3.57708	3.5559	3.54752	3.02968	3.6275	3.07978	3.40965	2.88883	5.74813	2.3604	3.42503	6.15794
DDOST	115.184	118.298	101.699	105.736	109.767	112.525	104.559	137.535	81.6282	79.2569	73.1124	84.9605
HP1BP3	41.2388	41.0835	42.6296	39.637	38.0482	42.4239	37.3224	31.3731	35.0906	39.2788	36.7567	32.1488
EIF4G3	9.12631	12.1062	8.51756	9.64745	10.0456	10.443	10.6686	8.3698	8.99012	8.04705	9.83698	8.59071
RPS15AP6	0.0729337	0	0.937542	1.159	0	0.353294	0	0	3.65323	4.40441	4.40682	0.0746473
ECE1	16.1459	17.2439	15.4328	14.8978	3.60326	5.31801	5.6543	7.50589	7.02358	6.85583	7.92029	9.38938
NBPF3	0.411765	0.513678	0.325016	0.854601	1.41167	3.12839	1.64773	1.04785	1.87906	1.36915	1.48406	2.6839
RAP1GAP	1.02902	0.895296	0.981509	1.61781	0.982021	0.600884	0.389056	0.841926	0.303486	0.48456	0.589652	1.3706
USP48	19.2609	21.7871	21.3285	22.5446	18.5303	19.0442	20.3461	19.4627	23.8155	21.7894	21.8405	22.1307
LDLRAD2	1.72001	1.25501	1.25081	1.44443	2.16897	3.14305	3.37166	1.20169	1.31487	1.9098	1.44288	1.03765
HSPG2	16.7466	18.4565	18.1303	19.3223	10.7906	13.1229	9.73348	14.8163	10.0295	10.9983	10.6512	11.4748
LINC00339	3.16865	2.36639	1.09943	2.32239	3.05612	2.87675	2.72942	2.79353	2.81078	2.49953	2.82508	2.68219
CDC42	15.4351	14.3467	14.8606	14.5783	13.8406	12.4043	13.3481	14.7482	14.8811	13.0167	12.8708	12.5991
ZBTB40	8.11594	8.05197	8.28591	8.41673	9.68428	8.54653	8.29679	5.48878	8.17205	7.66209	10.4791	7.95187
KDM1A	41.5537	49.9873	39.6572	36.4318	39.0174	45.954	41.6802	46.3179	30.7021	30.9082	27.0615	26.8833
LUZP1	3.36582	3.77903	2.73946	2.8023	4.14344	4.4619	3.62408	4.28885	2.79725	2.54283	2.42731	2.88404
LINC01355	0.46084	0.625326	0.629848	0.570526	0.919074	1.48309	1.26338	0.245354	1.56868	1.18603	1.20637	1.14935
HNRNPR	38.6034	45.6362	40.0713	44.996	37.5058	44.2534	36.7634	30.8983	27.4002	29.6061	24.8695	24.3226
ZNF436	1.37288	1.31637	1.04958	1.03075	2.05137	1.50058	1.41766	0.715146	1.11364	1.47172	0.998047	1.62731
ZNF436-AS1	0.637928	0.381683	0.512524	0.610124	0.754674	1.14336	1.56137	2.08653	0.850228	1.17548	1.2453	0.217639
E2F2	6.31194	8.70016	7.79195	6.77474	6.94711	6.78521	7.53646	8.22736	6.49175	4.82993	6.35468	7.30096
RPL11	985.946	829.553	995.383	1098.67	1121.73	975.952	1141.54	1398.68	1391.59	1314.13	1300.46	1305.25
ELOA-AS1	1.6407	1.49514	1.37592	1.2995	1.39667	1.1263	2.36306	0.891384	0.881555	2.41278	1.73432	1.71764
ELOA	12.3454	15.2064	13.0905	12.1544	11.31	9.81211	11.1954	8.85888	10.3604	9.4197	9.80974	9.98122
PITHD1	59.7387	50.9681	64.7324	63.6852	57.6733	54.5983	64.6988	91.6119	62.1789	76.1424	76.7793	67.5624
LYPLA2	45.8977	39.0917	45.7227	46.9534	46.0789	42.6613	43.7036	52.9244	62.6058	55.4694	58.7957	67.2581
GALE	20.4548	20.5872	20.5569	18.7703	17.8924	14.5074	18.3642	15.1921	10.8881	9.87653	14.0221	15.4576
HMGCL	15.7209	10.989	17.8944	16.0265	13.5099	7.86654	14.1011	13.9306	14.4909	17.5469	17.9721	17.0056
FUCA1	5.44272	6.90766	5.74204	6.62518	7.11807	7.21703	5.42534	7.58922	3.93742	5.5291	5.45547	5.45806
CNR2	0.479991	0.393961	0.565597	0.649761	1.22914	1.03338	0.727661	0.682587	1.07325	1.11486	1.17496	1.60481
PNRC2	50.0706	47.651	46.2292	42.6498	42.7196	44.5038	43.1913	38.7948	44.057	39.7051	39.3575	37.9709
SRSF10	22.164	20.326	23.3356	22.4479	19.9763	19.2249	20.6677	16.893	22.3731	21.5049	23.8874	18.1597
STPG1	1.69653	2.28256	2.04454	1.82966	1.98505	2.39071	1.96776	4.15939	2.1431	0.707492	2.70607	1.90411
NIPAL3	4.17768	4.06319	5.0163	5.19603	3.12828	3.65342	3.41046	4.18966	3.73515	4.51364	3.37017	3.74574
RCAN3	1.80168	0.969527	1.17149	1.0905	2.04074	1.6807	1.02838	1.01654	0.964473	1.17683	0.826427	0.7368
SRRM1	48.5894	58.0015	51.4852	51.652	52.7144	56.6527	55.6744	52.4812	47.1768	46.5368	45.9615	43.6258
CLIC4	9.54689	14.303	11.6202	10.1596	10.6166	10.4964	9.20061	5.88287	6.91582	6.66146	6.57918	7.52099
RUNX3	11.411	18.4899	12.4068	13.7895	21.1249	27.1923	25.2305	24.5925	12.9281	17.5834	11.7415	14.4239
SYF2	29.31	31.356	31.7059	34.4546	26.8609	30.7648	31.2593	25.3439	38.2418	36.0803	39.5168	33.859
RP3-465N24.7	0.15386	0.230143	0.260963	0.441462	0.393248	0.819837	0.547515	0.859579	0.349285	0.726643	0.45291	0.577409
RSRP1	23.0424	23.2962	24.8039	26.8895	20.9098	27.0624	23.8589	24.1762	25.2175	25.035	28.9593	33.2401
RHD	0.358579	0.34911	0.581103	0.819833	0.298109	0	0	0	0.169673	0	0.64101	0.564621
RP11-335G20.7	3.18112	3.1675	4.39069	3.29451	5.9505	3.31897	2.48489	0	0.9139	6.13827	3.35515	1.12703
TMEM50A	48.5257	42.1322	45.7962	42.0967	35.7038	33.6985	35.892	41.9604	45.0929	35.954	37.1716	40.065
RHCE	3.61216	3.66999	3.06635	4.2961	0.382231	0.633872	0	0	1.73685	0.709179	1.38112	1.60437
MACO1	15.9204	13.8409	12.753	15.5505	9.11521	9.53735	11.6349	12.2233	12.5516	14.3912	14.4909	14.2215
LDLRAP1	15.0612	14.7284	12.9236	12.3609	10.116	8.42997	9.43397	5.16809	12.1683	8.36166	10.9908	9.91178
MAN1C1	0.093567	0.310058	0.410949	0.206513	0.578051	0.562022	0.511622	0.564555	0.213781	0.182553	0.252234	0.181954
SELENON	28.1966	37.1031	26.4747	27.7377	24.0129	33.0114	26.1201	20.644	17.6456	22.5017	19.2406	18.2934
RP1-317E23.3	0.442355	0.23598	0.26924	0.230768	0.607885	0.740236	0.575901	0	0.485908	0.26153	0.224291	0.0102897
MTFR1L	9.25902	8.58909	9.67942	9.0896	9.45127	8.19598	8.63111	9.74149	9.21844	7.65907	12.0604	11.4883
AUNIP	9.49198	7.92954	9.19373	9.07999	9.5645	9.18463	7.33561	11.3853	10.032	7.7678	8.05387	6.25388
PAQR7	8.56926	9.04718	8.74382	8.06204	8.19192	8.4697	8.05958	6.81583	6.92947	8.90229	7.26573	8.30106
STMN1	231.672	161.2	214.877	212.88	217.783	190.1	221.405	218.391	301.135	293.689	299.255	284.915
PAFAH2	2.70101	2.96928	2.94431	3.90203	2.26973	2.50166	1.99643	4.09371	2.21347	3.70894	4.16747	2.85365
PDIK1L	3.34983	3.6177	3.00795	3.1096	2.12605	3.20359	3.37988	2.69462	3.1277	2.3456	3.33715	2.28779
ZNF593	52.8216	37.8168	52.6802	43.179	47.0945	38.7244	47.224	51.9014	81.7117	70.2442	77.0934	77.5409
CNKSR1	1.13662	1.48066	1.43992	1.73642	1.18657	1.13947	2.0588	0.987893	1.44178	3.14962	2.42552	2.11422
CEP85	20.341	21.1774	21.6218	19.2299	15.4562	17.5646	16.9217	15.1182	17.6118	19.2891	17.377	19.4758
SH3BGRL3	1009.07	895.587	993.928	947.135	683.55	661.304	683.625	741.309	993.97	1059.71	1023.87	915.062
UBXN11	12.7814	10.4558	11.015	11.5934	14.3194	11.6513	15.0907	17.8037	21.5001	20.2004	19.8271	17.1295
CD52	346.574	363.875	351.807	385.489	391.063	414.579	384.134	576.287	465.449	493.04	396.447	398.041
ZNF683	0.114744	0.181063	0.105357	0.477562	0.344744	0.174688	0.0853628	0	0.27369	1.44678	0.152375	0.671085
DHDDS	8.94326	10.6806	10.4628	10.2192	9.88649	10.247	10.5289	9.72683	8.15966	11.2277	11.4155	9.39634
HMGN2	427.242	384.634	398.569	384.702	446.436	396.543	422.579	463.439	354.625	356.944	338.8	307.347
RPS6KA1	38.8659	47.362	40.4819	43.9021	43.298	42.7319	40.9371	47.1993	33.2887	38.1498	39.8183	49.2528
RP5-968P14.2	0.884503	0.756019	1.1731	1.4502	0.762789	0.911323	0.965095	0	2.25779	0.0130438	0.613395	0.287392
ARID1A	19.9267	19.8859	19.1634	22.5063	19.2802	20.8227	19.6734	16.4476	18.9281	19.0986	19.2702	18.3421
PIGV	3.65472	3.15042	2.64212	3.48221	2.16135	2.38951	2.09044	2.98816	3.62846	2.1848	3.45767	3.73549
ZDHHC18	6.55095	7.38517	7.15468	6.10778	5.37481	5.30593	5.37951	4.53192	4.62204	3.63521	4.02523	4.50599
GPN2	9.03022	9.65965	7.95696	9.73397	9.87585	9.93159	10.9996	9.7511	9.47963	8.07976	10.7531	10.925
GPATCH3	12.421	9.60589	11.8195	12.0158	11.8341	11.1119	10.5008	11.7579	11.728	15.0879	11.1286	13.0916
NUDC	169.934	153.642	162.315	189.991	174.453	171.754	174.476	147.756	189.788	170.429	172.343	176.252
TRNP1	0.644353	0.286674	0.383471	0.0379242	0.163121	0.568766	0.298269	0.715605	0.679483	0	0.0133105	0.249142
SLC9A1	8.45479	10.1518	8.44622	8.50936	7.43275	7.23362	7.4711	6.16891	6.51359	7.47668	5.37081	7.7253
NPM1P39	1.68412	1.16266	1.31836	1.1723	1.84475	1.97674	0.910753	0.986934	0.853817	0.962866	0.572014	1.65739
WDTC1	18.294	20.5179	17.8137	18.2947	14.6926	17.7177	15.2752	16.0952	13.9946	12.0682	12.818	13.5574
TMEM222	20.0585	14.1788	18.957	17.0417	21.5592	16.8426	18.8683	28.3957	21.3249	20.0057	23.9063	28.3588
SYTL1	9.81949	11.1616	11.9707	11.8387	26.3146	22.6889	24.2184	22.3301	21.489	18.8423	19.5709	20.5019
MAP3K6	2.49919	2.77367	3.09741	2.33487	2.1346	2.74611	1.94398	1.27252	1.96824	1.4049	1.90559	1.43761
GPR3	1.89211	1.96845	1.53424	0.974424	1.4508	1.55304	1.8475	2.17822	0.404135	1.46491	1.00157	0.847249
WASF2	27.5654	34.6106	27.448	27.9534	27.1443	30.5413	25.8425	25.4005	20.5751	20.0399	18.2589	19.7699
AHDC1	4.51625	7.31143	5.4117	5.98968	8.0361	7.77585	6.46186	7.98792	5.33443	6.67648	6.01627	6.84425
FGR	1.28796	2.46482	2.02897	2.80923	1.80915	1.55974	2.54478	1.51222	2.78794	3.36984	1.51418	3.20832
RP1-159A19.3	3.07119	6.36074	6.26656	7.6177	8.58651	2.55034	4.56958	1.06959	2.82738	8.42414	3.67058	7.63386
IFI6	17.7897	20.6484	32.5861	14.9639	22.5819	16.5373	25.9646	39.456	21.4064	22.9103	33.2409	31.7789
FAM76A	2.32402	2.21878	2.31623	1.97383	2.56502	2.78592	2.32093	2.66249	2.08751	1.75603	2.32442	2.16033
STX12	3.66495	4.00608	5.38337	5.02496	3.61711	4.58177	3.77856	3.27152	3.74115	5.07308	3.54449	4.8025
PPP1R8	23.88	27.0014	20.9969	22.6499	20.7251	23.3285	20.2172	27.3572	19.5562	20.1936	19.5741	20.5105
THEMIS2	19.2144	14.98	17.2151	19.3022	12.3844	12.2936	16.2438	14.7387	18.0807	16.5969	18.8769	18.9907
RPA2	51.2507	60.7754	50.805	55.0465	50.5876	49.7766	49.396	55.6882	37.1509	45.5606	37.747	33.1348
SMPDL3B	4.84941	4.2726	5.32768	4.12798	3.36921	4.46986	3.42315	6.44022	2.01631	3.13421	3.49332	5.19185
XKR8	5.06841	5.79325	7.28617	7.04963	7.85636	5.32724	6.39935	6.04689	4.8006	3.65383	4.94481	4.93057
EYA3	7.38669	7.36527	6.87475	6.30338	7.03375	7.40429	7.07924	6.16229	6.92901	5.89021	6.84522	6.26434
PTAFR	3.03616	2.22505	2.85927	3.19887	1.42093	2.27559	2.26568	2.07411	0.932361	1.50649	1.98494	2.03524
DNAJC8	139.012	130.352	134.564	141.596	145.013	130.062	133.337	143.411	146.302	150.03	145.789	137.551
ATP5IF1	84.4403	57.9985	80.4913	96.463	69.3948	59.0534	76.0641	82.9906	101.984	98.031	113.593	90.493
RP5-1092A3.4	0.866205	1.2857	1.91766	2.11574	1.80909	1.59446	1.99981	2.53402	2.1694	2.06555	2.7511	4.6101
SESN2	3.52818	4.77628	2.78031	4.93362	4.81887	5.93263	3.83517	6.53494	4.21946	4.13695	4.79515	6.91501
MED18	11.1151	6.83619	10.9201	11.1818	8.11235	6.35099	10.921	6.75555	16.8909	13.7071	16.4689	10.7949
PHACTR4	11.7295	12.3508	11.8353	13.6643	14.6513	13.231	13.2179	9.06133	12.0521	10.7279	9.40546	12.3194
RCC1	52.0618	48.9312	49.7784	45.3481	52.9778	52.8314	53.6254	55.0938	49.6258	52.838	46.1716	44.5422
SNHG3	73.3944	54.7556	67.9624	68.0284	79.0839	61.2052	82.4343	77.7219	110.226	97.002	130.272	118.926
SNORA73A	20.5825	27.1956	32.7078	23.8271	25.5617	43.9749	49.9725	52.5034	19.7642	15.0701	26.6088	57.3389
SNORA73B	13.4892	17.0095	15.4821	19.8075	26.6566	32.5377	25.948	76.5071	19.958	38.4921	34.9305	45.9264
RP4-669K10.8	2.89826	3.34098	3.75452	4.17725	2.32713	4.21833	3.46788	3.74639	2.9852	5.44798	4.96225	4.01494
TRNAU1AP	9.44307	8.52341	11.8044	11.5337	12.0363	9.69292	12.0948	9.95034	9.45041	11.4705	12.7245	14.4734
SNHG12	17.7013	15.8903	15.406	16.572	14.7965	15.4076	20.4694	17.5571	31.0816	27.0611	34.1908	34.0559
SNORD99	8.7274	19.6471	15.4462	26.7998	19.2859	16.1752	17.3891	49.4902	19.3401	16.5692	33.5092	39.6135
SNORA61	54.863	41.9016	40.723	59.1142	54.3227	39.9685	55.791	16.8502	69.6603	75.2529	112.238	101.472
SNORA16A	8.19838	13.1592	9.22145	8.86643	4.84938	17.4739	7.89836	10.9926	7.74481	5.14136	26.1019	18.8798
TAF12	21.2771	14.0337	22.1317	21.1447	16.0945	16.2456	13.9389	25.7425	22.1591	19.5033	22.1315	16.013
RAB42	0.170844	0.421232	0.313736	0.280111	0.523989	0.898513	0.203357	0	0.182303	0.578214	0.453749	0.449636
GMEB1	3.63619	4.83263	3.74935	4.35004	4.8989	4.56515	4.81171	5.79726	3.68933	3.87194	4.10675	2.64739
YTHDF2	27.9359	34.6526	31.4024	26.9366	31.628	29.6801	29.7139	26.9917	30.2195	24.709	26.8228	26.0642
EPB41	12.8001	14.393	13.121	13.4871	11.3667	13.6946	12.297	11.494	8.59608	8.61365	7.38648	9.06055
Metazoa_SRP	0.041331	0.0172809	0.0611118	0.0375167	0.0494816	0.0411698	0.0618422	0.0588944	0.117657	0.0854518	0.145564	0.0458769
SRSF4	73.5438	73.3263	74.5971	85.3955	64.2113	60.2266	71.6891	55.0309	89.3783	88.7548	100.197	85.8553
ENSG10010136122.1	3.82147	4.9323	10.8571	6.01409	4.51355	4.34615	9.34465	0	4.52624	4.93968	0	0
MECR	10.2774	10.1915	9.68873	9.81459	9.12717	10.8732	9.64143	9.24981	9.35831	9.87421	10.5811	10.5624
MATN1-AS1	0.441411	0.732348	0.640638	1.02453	0.349377	0.151745	0.378172	0.138851	0.57559	0.165363	0.49636	0.896279
RP5-1166H10.4	2.76362	2.1779	1.39645	3.10736	1.23373	0.732504	1.71073	0.0635597	2.31403	2.10736	1.59956	2.77519
LAPTM5	386.083	475.581	377.797	383.416	240.602	273.836	236.676	326.72	267.507	277.665	240.924	319.102
SDC3	0.464989	0.335472	0.201936	0.539954	0.12114	0.142045	0.0828973	0	0.342355	0.2413	0.22975	0.317276
PUM1	10.7567	15.3691	11.22	12.894	10.33	15.2883	12.7012	12.1988	11.3048	13.242	11.1055	9.76078
SNRNP40	54.7969	51.8202	55.2808	49.3124	46.2465	50.1822	44.6632	46.888	51.962	46.807	46.2315	53.7329
RP11-490K7.4	1.60638	3.06081	3.71691	1.248	0	1.30727	2.07461	3.68115	2.25861	0	2.62811	0.263059
ZCCHC17	23.1243	19.4961	23.7066	24.8672	21.4167	21.5392	21.0852	20.5433	22.1448	23.263	22.2702	20.5259
SERINC2	0.654218	1.27609	1.2014	1.14598	1.82908	2.03223	1.61152	0.139237	2.95666	2.27688	2.88627	1.43484
LINC01226	0.0342154	0.0610213	0.0397069	0.0654483	0.0849521	0.201652	0.184119	0.392733	0.085191	0.16424	0.066262	0.157587
PEF1	41.7017	34.2422	39.3046	37.2461	35.0492	46.1316	42.2372	50.1103	40.0706	40.8286	50.0691	49.6793
ADGRB2	0.0144964	0.233515	0	0.209035	0.207486	0.510274	0.322096	0	0.067941	0.00448936	0	0.405544
PTP4A2	67.0502	63.5772	63.7113	61.5695	59.9098	54.8181	53.4681	50.9585	53.199	57.6022	50.2331	44.7767
KHDRBS1	99.96	103.642	91.3582	97.6515	97.3905	97.5642	97.2543	88.1219	91.1249	93.0136	84.29	70.4127
TMEM39B	19.4566	17.15	16.4608	16.2012	17.9079	18.2378	19.9684	21.156	17.4726	18.1352	16.7651	17.1013
KPNA6	8.83043	11.0091	9.43485	9.06319	8.00911	9.83105	8.17516	8.43689	5.12629	6.84203	5.40492	5.87288
TXLNA	20.0905	28.0959	20.2981	19.0165	17.5861	23.762	20.3928	18.0973	14.0602	12.6	13.9135	15.7914
CCDC28B	27.4611	19.0516	21.3434	26.3936	11.939	10.7654	13.2439	13.9216	25.1508	22.1018	23.7486	19.9572
RP4-622L5.7	0.786308	0.828545	1.19697	0.730724	0.870371	0.741736	1.89653	0.252225	1.25468	0	0.846341	0
IQCC	3.65332	4.92375	3.91354	4.13897	4.23942	3.87761	4.79197	4.98509	4.76632	5.25924	6.85001	7.17204
TMEM234	3.00357	5.25212	2.87882	4.36133	3.58442	3.92453	4.48661	6.96099	2.69154	2.49678	3.65537	3.41796
EIF3I	60.2839	51.7499	58.2446	55.2854	53.8567	46.9364	52.0653	60.3073	65.211	58.4471	59.5486	65.2771
MTMR9LP	0.635368	0.425543	0.243805	0.460466	0.240992	0.174559	0.197537	0	0	0.290744	0.264457	0.727944
HDAC1	63.1854	59.3726	60.727	62.6768	59.4357	55.4606	53.1883	55.9782	58.7175	56.1661	59.7953	51.7659
MARCKSL1	93.5195	77.1141	91.2112	97.4435	97.8196	97.7115	101.224	109.499	85.6613	92.353	80.0954	100.29
FAM229A	5.18205	2.35727	9.25191	4.39762	4.22423	3.23019	1.38068	1.07724	5.18923	11.5323	8.17785	11.7588
BSDC1	12.6881	13.1692	13.0372	12.8616	10.8225	10.6027	8.08333	11.7921	11.9976	9.34234	11.6729	14.8549
ZBTB8A	0.468189	0.534138	0.429282	0.676054	1.21344	0.937925	1.23973	0.507817	1.27962	1.04321	0.958951	0.507617
ZBTB8OS	15.7873	13.7209	13.8499	14.7353	12.952	10.0579	13.4966	15.3985	21.1484	13.4016	17.6353	12.6113
RBBP4	29.185	32.4252	28.8277	26.1396	33.08	33.6063	29.6461	32.44	20.9922	25.3888	20.5179	21.6708
SYNC	0.488966	0.304362	0.197496	0.169842	0.29502	0.403823	0	0.302893	0.140881	0.148945	1.1326	0
KIAA1522	6.99225	9.97602	7.10446	7.41532	5.16362	6.36009	4.97675	5.27423	3.80659	5.86716	6.15607	5.96215
YARS1	109.413	100.354	104.93	95.227	98.5941	95.6157	94.8425	83.3942	91.8842	94.9951	85.9828	98.0281
S100PBP	9.8323	9.64827	9.57761	9.40518	9.77388	10.2278	8.45027	7.60684	11.1428	9.46259	9.71816	8.8489
RNF19B	5.95687	7.05493	5.89707	6.60094	6.48903	7.66161	7.11343	7.0607	4.28704	5.97325	4.5349	7.21108
AK2	30.7846	31.2761	31.4962	30.2924	35.9624	34.9556	32.3461	35.3414	31.8179	30.9642	29.8165	30.5235
TRIM62	1.77978	3.62247	2.68133	2.15346	3.4113	1.93723	2.55527	4.52901	2.0002	1.69306	2.35972	2.69249
ZNF362	23.3305	22.2926	21.4719	24.502	23.9962	24.4893	27.5477	22.7893	20.9589	26.4724	27.2076	22.9499
PHC2	26.0677	22.398	22.8913	20.6707	22.3551	21.8709	22.8366	23.5874	22.4295	18.3862	20.8694	22.7298
ZSCAN20	0.686447	0.656743	0.917728	0.918583	0.83836	0.869261	0.723392	0.200947	0.859717	0.424333	0.959666	0.641723
SMIM12	7.64717	6.10667	8.08645	8.25913	7.64976	5.98889	7.07524	9.58267	7.81642	7.80344	8.00372	7.29811
GJA4	4.45183	3.39628	1.70716	3.13505	1.06257	0.318859	0.0721661	0	0.928559	0.531088	1.3365	2.32254
DLGAP3	0.193355	0.380682	0.590696	0.221281	0.53969	0.721546	0.70857	0	0.830691	0.931465	0.85209	0.256535
RP11-244H3.5	0.656933	0.6619	0.646666	0.634832	0.560114	0.395627	0.647224	1.03882	0.460273	1.01447	1.28735	0.526992
ZMYM6	1.37308	1.64571	1.7814	1.82842	1.4138	1.71455	1.89884	0.980966	2.23224	1.45286	2.79739	2.07678
ZMYM1	3.26415	2.92642	2.17198	3.10795	3.22647	2.71443	2.93555	1.54126	3.39218	3.14128	3.79024	2.03529
SFPQ	189.274	196.702	194.334	198.471	185.335	188.207	184.402	169.835	166.987	177.201	160.213	148.445
ZMYM4	11.9774	12.5664	10.5192	10.5338	10.4624	12.276	10.5848	11.6583	10.2071	10.0866	9.29123	8.46258
SNORA62	3.25559	1.42478	4.01682	3.00249	1.75758	3.32302	4.299	0.602336	3.65276	4.1589	7.61981	5.44439
KIAA0319L	8.39905	8.41706	7.66344	9.07925	8.82506	8.20969	9.4022	9.29627	9.20448	6.34652	10.0582	9.56401
NCDN	10.5158	12.2024	8.47667	8.58772	10.4808	12.3309	11.8609	8.17396	9.23484	7.42954	8.75686	10.0416
TFAP2E-AS1	9.32686	4.93729	5.18977	6.95395	11.841	9.61069	13.9361	1.72741	15.6972	7.04244	6.95438	7.96063
TFAP2E	1.71354	1.34703	1.25945	2.14219	2.7949	2.98089	3.30882	2.54605	2.45104	4.02064	2.84854	2.85472
PSMB2	46.4229	39.2711	40.3495	43.0591	42.3869	38.4204	43.8356	44.6809	44.8602	43.5505	47.3385	49.8874
C1orf216	18.6128	19.8941	18.0843	17.0925	21.7129	21.7277	23.5031	17.2567	19.4079	19.6849	21.3046	20.3952
CLSPN	8.94002	11.4513	9.13573	10.1725	9.86632	10.5676	9.38687	9.7053	8.09829	6.77295	8.43985	7.59459
AGO4	3.69528	3.44411	2.88717	3.09191	4.22621	4.13367	4.30314	3.51117	2.92493	3.68786	4.01651	3.65168
AGO1	4.56739	5.81497	5.21511	4.20464	5.50109	5.45137	4.7549	5.4062	3.74561	4.27363	3.17389	3.13243
AGO3	1.48916	1.60717	1.62742	1.33158	1.66651	1.95494	1.6577	1.52208	1.34944	1.41272	1.54049	1.5605
ADPRS	20.324	22.4379	22.8466	23.8439	22.8624	20.3327	24.3563	31.594	27.2759	25.5978	23.3194	27.5381
COL8A2	0.408953	0.203442	0.354331	0.19645	0.347827	0.215578	0.181648	0	0	0.178797	0	0.0677086
TRAPPC3	32.5698	28.3383	33.1808	34.2702	33.8739	28.8637	26.2146	26.881	32.5153	31.5083	31.0999	29.6917
MAP7D1	57.0792	61.2124	55.1289	65.8006	78.0572	73.008	73.7112	78.3958	50.885	58.4671	50.047	52.9623
THRAP3	53.1373	59.133	52.626	53.5891	52.7213	54.7977	49.2402	48.0367	45.7191	44.1732	36.9796	37.967
SH3D21	0.82918	1.04843	0.728936	0.970745	0.552858	1.17878	1.21093	1.32931	0.811818	0.950393	1.48711	1.19458
EVA1B	18.1092	21.3985	16.8561	19.6802	27.5779	29.4159	30.8229	38.4157	31.2514	38.6064	35.5171	36.3521
RP11-268J15.6	0.0633198	0.0914017	0	0.0609835	0.136196	0.267687	0.137893	0.252597	0.349036	0	0.128423	0.164965
STK40	16.5632	19.9676	20.0283	18.4131	15.8305	17.1623	14.4872	16.3275	13.7857	16.1279	13.8181	14.2202
LSM10	48.4861	38.9956	56.8362	42.9498	41.8018	35.1434	44.6841	51.7383	40.1117	42.1649	30.26	48.1549
OSCP1	0.895332	0.895189	0.677987	0.476989	0.933382	1.002	1.62385	1.90045	1.09879	0	1.00447	2.57531
MRPS15	110.963	84.7412	99.3601	94.1648	99.4572	86.2639	83.5931	119.74	128.943	110.099	122.539	110.403
CSF3R	18.8848	18.8748	14.4698	16.45	45.2832	44.0358	42.2987	49.6819	55.2322	61.4649	55.4581	51.0522
LINC01137	0.362736	0.783366	0.727327	0.550155	1.08401	1.47778	1.7243	0.31744	2.23132	0.535752	0.899172	2.60833
ZC3H12A	3.82998	5.46347	4.22745	6.64113	5.09923	4.21278	6.04961	6.35789	3.9514	6.80206	7.61224	8.81452
MEAF6	10.6592	10.0009	11.4511	10.468	9.84778	10.5382	8.84443	9.92406	11.1155	11.0774	10.8145	10.1304
SNIP1	5.8391	6.0488	4.24706	5.77013	4.42521	4.84457	6.35125	5.94498	4.47558	4.4396	4.94068	4.99813
GNL2	49.7186	44.1155	51.3783	51.2991	43.7361	40.8171	41.3292	34.2706	58.4962	51.7202	58.9792	53.4794
C1orf109	7.50104	7.18233	9.28351	6.67736	7.53955	9.1922	8.62514	7.15226	7.07621	7.00762	6.01534	3.96109
CDCA8	35.2102	37.6664	37.0055	34.3307	34.4956	35.8758	31.9802	38.4661	26.6649	28.8417	28.4778	30.6623
MANEAL	0.944482	2.00176	1.39622	0.750448	0.364167	0.805221	0.718098	1.79596	0.282193	0	0.237051	0.638005
YRDC	15.1641	10.3744	11.3775	10.1279	9.50691	11.0699	10.1599	10.7607	10.3348	6.31017	8.75714	8.73996
C1orf122	9.21298	10.2356	9.50517	8.82255	10.3674	9.97427	9.67415	15.8478	11.2261	8.64132	10.1904	11.6709
MTF1	2.65688	2.42772	2.61874	2.5174	2.53905	3.03672	2.35451	2.59602	1.99902	2.38296	2.75259	2.08927
INPP5B	7.37669	6.38	7.26056	6.80057	7.74323	6.26067	7.56344	9.9577	10.2609	9.18899	9.044	8.46761
SNORA63	1.80726	1.03973	2.07939	1.12278	0.0879837	1.19969	1.04572	1.79497	0.676439	1.27484	1.02665	0.445304
SF3A3	66.9797	75.989	69.3758	66.8538	66.5181	70.9708	65.649	81.2364	68.3864	70.9746	62.0462	59.6023
FHL3	34.082	36.1247	36.9818	33.4722	32.7339	29.8485	36.0445	33.0281	31.8276	31.5541	22.7604	26.8996
UTP11	39.8082	34.3048	36.5474	31.7623	31.8432	34.6669	33.0907	28.779	33.4574	32.8578	31.2242	34.6774
RRAGC	4.84923	5.01077	4.18487	3.80955	4.63487	5.10386	6.03232	4.00867	7.13292	8.19314	5.67602	5.18828
RP5-864K19.4	0.539298	0.583291	1.07839	0.85701	0.945177	1.02754	1.6289	1.20517	0.552904	0.584551	0.534738	0.717561
MYCBP	12.4883	8.4544	10.1601	10.6075	8.64878	8.3146	12.0786	13.0363	14.2328	12.0829	10.9338	13.2547
AKIRIN1	26.5752	30.657	24.5179	20.9256	22.8485	26.2524	23.8053	20.8315	14.2195	18.6826	14.0026	16.8822
NDUFS5	359.243	239.413	325.989	363.297	251.764	228.302	268.384	357.696	518.272	468.293	584.531	533.983
MACF1	9.45632	11.5028	9.90019	9.2687	10.5334	13.4994	11.7382	13.7787	7.74641	8.38073	7.52106	8.4084
PPIEL	2.28462	2.31922	2.0495	2.73731	2.0464	2.39327	3.29376	2.50357	2.85324	2.66105	4.51422	3.87605
PABPC4	107.552	113.36	111.945	126.117	120.633	109.761	116.229	113.151	106.727	106.75	105.174	115.731
PABPC4-AS1	0.490751	0.721786	0.959983	0.414419	1.23405	0.620145	0.400012	0	0.0750009	0.951526	0	0.371251
HEYL	0.984882	1.11261	0.671384	0.735729	0.832878	0.54047	0.502127	1.07457	0.490238	0.383924	0.352123	0.669665
PPIE	11.5884	9.24678	9.84898	10.0491	8.54254	6.76494	9.11758	12.1542	8.68205	7.78808	7.85076	8.67908
BMP8B	0.261827	0.49005	0.137122	0.462305	0	0.152196	0.145439	0	0.0715819	0.183792	0.356968	0.285844
TRIT1	5.21801	4.3581	5.77421	5.16107	5.303	4.7807	4.34078	4.29445	5.0005	5.30737	6.09544	4.04385
MFSD2A	5.79861	5.12439	4.41746	4.91763	4.85896	5.98653	4.49318	6.32571	4.04751	4.75071	7.00612	7.84387
CAP1	105.617	134.083	105.471	92.8151	85.9718	91.9147	72.7858	96.801	70.5212	76.6523	53.1724	68.7866
PPT1	44.6714	50.4969	43.561	40.7268	55.3754	62.3981	59.7226	61.3746	42.3273	41.9977	32.4219	40.2785
RLF	3.85687	3.27232	4.41153	3.79485	3.29687	3.47903	3.03152	4.24541	3.75752	1.82932	2.1235	3.47711
RP1-39G22.7	3.86298	2.35238	1.85435	3.78041	2.96998	2.78922	3.30219	3.53152	3.23453	6.5854	6.50431	4.32674
ZMPSTE24	15.3564	18.3165	13.8821	13.724	14.987	15.6364	15.1486	17.89	9.72083	11.1629	11.3971	10.3268
COL9A2	2.38262	2.41974	2.10936	5.79762	1.2769	1.01108	1.5484	1.69214	2.82918	2.79903	5.07029	9.49241
SMAP2	28.5332	28.2435	27.7848	29.2522	24.8188	27.1935	25.025	32.7348	21.8656	23.1466	24.0616	24.5596
ZFP69B	0.797364	0.626692	0.473072	0.758098	0.881477	0.748725	0.39607	0	0.582117	0.433085	0.490337	0.464548
RP1-228H13.5	1.12364	0.340367	0.736941	0.819916	0.401896	0.699809	0.800096	0.586986	1.4509	0.564576	0.554226	0.786251
ZFP69	2.35	1.76102	2.30222	2.47366	2.86895	2.48102	1.93504	3.28069	2.89467	1.84741	2.47389	2.20992
EXO5	5.21647	5.13069	3.67079	5.71331	3.93048	4.07051	4.64879	5.44065	4.53611	3.70074	4.76794	5.03746
ZNF684	1.54437	1.57158	2.33116	1.55822	1.45	1.54478	1.42049	2.29809	2.32653	2.46901	2.62884	1.66277
RIMS3	0.483528	0.515405	0.766594	0.573727	0.542358	0.374758	0.229643	0.579957	0.411312	0.452823	0.798268	0.645336
NFYC-AS1	0.932098	0.999706	1.46207	1.02862	2.4504	1.09653	1.12682	0	0.921485	1.31443	1.08307	0
NFYC	18.2443	18.3654	18.6508	14.861	17.5511	14.537	14.4322	15.5269	14.1176	14.0221	14.2949	14.9908
KCNQ4	1.09746	0.636606	0.813899	0.808363	0.0853589	0.320857	0.209668	0.316622	0.587779	0.440425	0.247497	0.352261
CITED4	4.32981	3.95101	4.40859	3.69009	13.2047	7.66271	11.8544	7.94272	7.55328	9.55884	9.88286	14.0844
CTPS1	11.4974	15.8962	11.1926	11.6331	15.903	14.8884	12.1254	14.7262	10.762	11.3827	10.0584	9.16016
SLFNL1-AS1	0.321744	0.411933	0.751987	0.728201	0.512627	0.980466	0.840802	1.86109	0.390692	0.184788	0.831999	0.532873
SCMH1	10.3002	9.40345	7.49232	7.40062	15.7731	15.3741	15.0511	10.9612	14.3907	13.467	13.7544	14.332
HIVEP3	0.366092	0.540283	0.469662	0.414163	1.1161	1.08738	1.0046	1.0822	0.454631	0.527497	0.438123	0.558675
FOXJ3	7.72142	8.80067	8.16142	8.9204	8.0371	9.21709	9.18705	7.31049	5.75532	8.75153	8.52567	5.85818
RIMKLA	0.0663692	0.1063	0.0710964	0.0960936	0.0372221	0.105451	0.0359449	0	0	0.07646	0.037017	0.105969
ZMYND12	0.110116	0.35476	0.511154	0.810124	0.418143	0.640086	0.152917	0	0.338681	0.869589	0.0170601	0.525947
PPCS	13.0105	12.928	16.5277	13.1712	11.5412	10.8234	12.843	11.4983	14.4715	14.4643	13.6826	11.9764
CCDC30	0.0637358	0.135523	0.125627	0.150801	0.0469156	0.153135	0.100901	0.111873	0	0.0663206	0.218029	0.143513
PPIH	28.64	23.1442	28.9501	30.6691	27.6526	25.6392	29.002	34.6092	40.3261	42.7768	45.4799	42.1458
RP5-994D16.13	0.296465	0.274842	0.381097	0.19443	0.356288	0.254393	0.149976	0	0.521047	0.314783	0.24409	0.494159
RP5-994D16.3	0.280327	1.03215	1.70167	0.288733	0.573187	0.633696	1.89778	0	0	0.954956	0.781755	1.91276
YBX1	695.973	611.174	674.33	706.281	724.125	644.277	675.273	695.418	720.165	701.608	650.953	589.853
P3H1	22.0385	20.1343	19.4039	23.0014	22.514	21.8768	21.0321	25.6068	24.7548	29.2215	28.5062	26.1013
C1orf50	0.566309	0.529425	0.473941	0.723904	0.982177	1.14873	1.12435	1.33025	0.901997	0.794687	0.800605	0.639991
SVBP	15.8724	16.5383	14.1633	21.2938	20.0749	10.463	14.8272	9.97287	17.6581	12.831	19.6221	20.9013
ERMAP	7.8475	5.08008	6.86942	7.2395	3.69478	3.10633	2.7801	2.09094	4.60681	6.30781	8.44978	6.0957
RP11-342M1.3	0.905789	0.897745	1.24891	1.01344	0.69158	1.25983	1.24229	1.89117	0.73293	1.46644	0.641919	0.844461
ZNF691	4.08761	5.47903	6.24461	5.70451	5.44067	5.8245	6.67126	6.79743	6.97426	5.76826	5.78447	7.59095
SLC2A1	21.2171	22.5033	20.6629	20.246	12.5858	12.4877	13.5434	10.7057	14.0887	13.5693	12.8498	11.39
EBNA1BP2	87.3355	85.0535	95.6274	97.1198	86.1889	86.3688	85.7399	86.4953	86.4162	89.8999	82.9662	88.9322
TIE1	9.90626	14.7173	9.53409	9.39789	11.2888	14.5459	11.4314	14.502	6.4486	11.2495	7.16805	8.36757
MPL	3.61717	7.22473	4.8518	5.24045	2.85141	4.5302	4.20205	4.56924	1.61649	2.57071	1.61655	2.15168
RP1-92O14.3	0.424803	0.850481	1.04664	0.75007	2.23354	1.64621	1.23883	3.05505	2.20249	0	1.54005	1.91305
CDC20	101.541	109.655	102.334	94.1545	95.1082	88.6119	94.6944	111.47	86.7536	90.7787	98.2839	106.907
ELOVL1	46.2957	42.7993	43.5099	42.1635	40.445	44.8975	45.5637	44.6963	42.8397	42.1641	42.6843	46.5302
MED8	16.9828	14.2272	13.6738	13.4232	13.8311	14.5433	12.6773	27.3546	14.403	13.8058	13.6724	14.3626
SZT2	4.98641	4.33391	5.36806	5.58253	5.38785	5.4481	5.23107	4.33255	6.23192	5.79706	6.3624	6.27533
HYI	10.8424	9.64643	9.65161	13.7515	11.91	11.9467	13.9964	20.336	10.3331	8.31755	9.86585	12.0935
PTPRF	0.161232	0.561493	0.333918	0.373255	1.27159	1.49955	1.12697	1.03506	1.13663	0.27296	0.469615	0.744425
KDM4A	7.28589	8.01159	7.71097	9.63741	8.73226	8.31998	8.80097	6.94304	7.62371	9.28712	9.3911	7.81584
KDM4A-AS1	0.520566	0.611484	0.416152	0.77511	0.462982	0.534439	0.930606	0.530356	0.109243	0.447547	0.606685	0.890645
ST3GAL3	0.340564	0.521168	0.468187	0.541196	0.581952	0.885343	0.957699	1.27304	0.503781	0.3375	0.480144	0.883032
ARTN	1.40005	1.84031	1.28381	2.32374	0.687047	0.585959	0.303302	1.14681	1.4567	2.21646	1.90533	0.768061
RP11-7O11.9	2.23474	1.35975	2.32629	2.75318	1.11745	1.79808	2.09083	2.07762	1.86396	1.5601	2.2534	1.75743
RP11-7O11.3	2.3443	1.94211	2.90192	1.83969	0.730423	1.00941	3.25551	0	2.74679	1.7424	2.03392	3.09253
IPO13	8.97872	9.65609	10.417	9.62738	9.13677	9.57155	9.18324	11.6639	9.52285	7.86844	11.09	10.8368
DPH2	21.5663	22.9383	23.1268	20.0148	22.2912	21.9527	22.1889	20.2363	21.0531	15.3712	15.9406	15.1038
ATP6V0B	66.6746	52.2775	59.1774	56.7602	62.8617	58.8047	65.5083	71.8215	96.1866	90.7437	98.9698	120.367
B4GALT2	17.2772	12.5518	17.1183	15.752	11.8243	13.0934	15.4887	11.901	17.2022	15.0415	16.2755	16.9229
CCDC24	3.89145	3.39766	3.10603	3.19977	2.85845	3.25261	1.82783	2.02292	4.25783	6.07885	4.504	4.58812
SLC6A9	0.814624	0.973365	1.18814	0.940475	0.219648	0.625302	1.12256	1.0388	2.09803	1.05375	1.59023	0.814524
RP5-1198O20.4	0.22367	0.159316	0.125505	0.260153	0.0653342	0.171979	0.170095	0.00865517	0.102957	0.257281	0.346529	0.228925
DMAP1	28.3498	20.0547	24.6802	27.9342	25.4421	19.1473	28.3014	30.9902	35.6716	32.1295	34.3789	29.0972
ERI3	24.6859	20.9352	22.0984	20.2959	23.7453	22.1733	24.5416	25.9229	21.1551	27.4389	26.5407	23.7644
RNF220	47.4969	47.8523	49.3818	50.3125	43.6063	49.8967	50.512	51.1203	46.4089	49.8113	50.4257	48.7699
TMEM53	2.53906	2.40068	3.24362	2.80547	2.52211	2.2536	1.67538	6.13219	4.44169	3.17213	4.21472	4.07563
ARMH1	18.7042	17.5404	19.143	21.9808	37.9919	24.181	34.586	49.4388	25.924	26.4895	18.7078	29.1028
KIF2C	33.2134	38.8124	32.8667	35.6739	30.903	30.3081	32.6191	35.9829	29.3556	34.6538	33.999	29.6329
RP11-269F19.10	2.17858	2.373	0.829779	2.00883	1.23031	0.750446	0.35296	0	0	0	1.62012	1.78381
RPS8	1482.22	1207.13	1392.35	1405.24	1359.72	1256.23	1424.71	1660.18	1772.25	1676.18	1693.67	1729.41
SNORD55	24.9205	9.20792	7.51987	5.26783	0	13.9419	11.3326	0	23.4415	0	19.9027	13.2919
SNORD38A	4.41249	8.86176	18.0477	13.4573	22.8485	11.2701	11.6981	28.8484	32.4304	23.1062	21.2544	25.8653
SNORD38B	13.8363	2.52849	10.4624	10.4189	17.1173	9.8564	8.90074	0	36.8342	6.80548	31.0197	44.5666
PLK3	7.61985	7.45581	6.80002	7.58526	8.94863	7.71933	6.47396	8.95164	4.32345	6.00908	5.9789	8.81827
BTBD19	2.48285	2.47863	2.6597	2.80699	1.23657	2.42272	1.8976	0	0.596477	2.7714	1.24532	0.74956
PTCH2	0.39421	0.268471	0.439408	0.409166	0.574189	0.485135	0.360642	0.876613	0.763057	0.593914	0.742798	0.594304
EIF2B3	16.1799	13.137	11.5871	12.3949	9.71591	12.1904	11.7491	13.7662	12.8815	9.46247	9.83915	10.2659
HECTD3	15.8963	14.969	15.8943	17.0588	13.2019	15.5785	12.5512	11.8481	15.061	16.5994	19.0143	12.4168
UROD	99.227	81.0707	102.022	106.623	58.0549	57.2807	59.7806	85.7126	95.6056	87.3002	99.6014	97.4645
ZSWIM5	0.1292	0.267586	0.0973943	0.185881	0.113218	0.259612	0.239225	0.163318	0.327995	0.173384	0.204616	0.176314
LINC01144	1.05093	0.170045	0.369397	0.536388	0.777035	0.763612	0.906433	1.90149	0.1443	0	0.992178	0
HPDL	22.9924	20.0363	28.2575	22.6876	19.7553	21.2416	17.9401	16.2842	19.5391	19.9105	21.2437	23.501
MUTYH	0.429492	0.69719	0.74608	0.768597	1.26133	0.94465	0.7133	0.396177	0.754846	0.603931	1.26247	0.629673
TOE1	20.2077	24.8709	27.7681	21.8077	19.664	19.8225	21.3102	23.9969	19.4186	24.1522	19.8358	24.7032
TESK2	1.61839	1.89369	2.13524	1.8324	0.889378	1.60334	1.45703	1.39315	0.924018	3.00717	2.75383	1.23529
CCDC163	2.24531	2.0818	2.12556	1.5789	1.60151	1.61881	0.747788	3.2938	1.39953	1.92838	1.24988	3.64752
MMACHC	3.44806	4.01985	4.80771	4.54161	3.19699	3.83621	4.29788	4.55545	4.12966	3.41532	2.72961	3.99014
PRDX1	156.207	158.135	149.521	146.012	232.573	227.576	225.234	238.978	220.757	216.069	187.291	214.092
AKR1A1	38.3062	39.5827	37.0762	37.1639	53.9458	55.5931	54.4335	73.9909	47.9441	47.7363	46.198	52.0462
NASP	164.633	136.488	151.519	179.591	158.63	148.075	174.129	171.39	216.963	199.544	222.812	191.781
CCDC17	1.45088	0.872114	0.884296	0.916505	0.865872	1.01787	1.12031	0.808029	0.219825	1.09231	1.67424	1.13933
GPBP1L1	27.6479	28.1307	26.2576	29.858	28.2862	27.8905	26.7172	27.8211	34.5888	26.1163	31.6604	32.6668
RPS15AP10	0.882077	0.0507463	2.9922	1.88195	0	1.70913	3.21545	0	0	0	2.25488	5.56728
RP11-767N6.2	0.356338	0.196803	1.14516	1.44712	1.77988	1.3809	1.00206	0	0.594963	2.81402	0.629361	1.49531
TMEM69	24.9744	24.4795	30.5312	30.56	28.7547	25.6067	25.5522	24.2041	29.4251	25.9096	23.2156	32.4665
IPP	1.61252	1.66673	1.26417	1.0339	0.75784	0.523651	0.431596	0	0.364153	0.251084	0.368458	1.005
RP11-767N6.7	1.78431	1.19941	0.704202	1.03636	0.740652	0.181964	0.733578	1.94601	0.825261	0	3.18635	0.913119
MAST2	7.21789	9.76212	8.61565	9.49221	7.08488	9.61278	8.88928	11.2147	7.24485	7.92515	7.21931	8.43804
PIK3R3	1.91171	1.70853	1.74374	1.19897	1.57572	1.51743	1.76931	0.513345	0.968882	0.817712	0.426674	0.958943
POMGNT1	11.8114	14.2763	13.4713	11.8104	13.838	14.0967	14.3902	12.1007	9.96055	10.3409	12.3019	12.4451
LURAP1	0.197422	0.796792	0.260288	0.522879	1.33078	1.29471	0.585222	1.22173	1.50801	1.15694	0.776423	0.528466
RAD54L	17.4993	16.9318	17.8923	15.9865	21.5078	21.3675	21.2651	20.043	21.6784	21.8548	23.4809	20.9337
LRRC41	18.3168	15.9824	17.1561	16.105	19.2934	20.6987	20.2016	21.9793	16.669	16.1913	16.036	18.3442
UQCRH	334.391	255.725	317.823	351.212	319.696	261.196	321.045	361.772	422.099	354.102	368.1	363.923
NSUN4	5.83058	4.33727	5.34612	4.8582	4.56146	5.48452	6.50811	6.62959	6.76544	5.26302	6.60688	7.19733
FAAH	3.6165	3.93018	2.23902	3.52059	3.81985	3.78347	3.70937	1.6091	3.37141	3.20666	5.49649	3.32148
MKNK1	16.4069	15.3817	15.755	15.1938	9.91773	11.2813	12.0988	11.5531	15.0661	20.1101	20.5638	20.8639
MOB3C	3.58775	3.51025	3.24262	4.06101	1.953	1.85072	1.62831	1.87671	4.30534	3.14341	4.04626	3.21973
ATPAF1	12.2319	10.5253	10.4516	10.3286	8.33566	10.4177	10.1291	9.78456	6.66856	9.32659	8.49871	6.84328
EFCAB14	6.41039	9.57272	7.57269	6.94101	6.47475	6.25249	5.26317	6.72709	5.03698	5.2923	5.74257	5.40223
CYP4A22-AS1	1.40245	1.05239	0.685851	2.31479	0	0.236297	0	0	1.47355	0.651483	0.850225	1.52901
PDZK1IP1	0.166151	0.540751	0.635661	0.586741	0	0.597883	0.56859	0	1.16806	2.117	1.01495	0.242935
TAL1	40.4773	42.0559	40.4605	41.5726	21.8694	23.1194	20.9374	23.3611	24.9434	29.0871	28.5306	24.5947
STIL	9.1705	9.72466	8.13483	7.61633	6.76185	7.24325	7.14432	5.63386	4.991	7.1417	6.26719	6.07357
CMPK1	27.2247	30.4702	29.5917	28.3725	28.6313	29.3862	31.1589	24.9277	26.1144	25.8873	20.2949	20.8165
FOXD2-AS1	1.60038	1.98564	2.07403	1.58086	2.11834	1.51794	1.72511	1.13226	1.32769	1.70521	2.03905	1.30581
FOXD2	0.296913	0.212299	0.227186	0.32766	0.027877	0.133553	0.0662658	0	0.447287	0.21674	0.207002	0.542659
SPATA6	0.639317	0.882725	0.540674	0.33667	0.918982	0.994263	0.706747	0.300775	0.310474	0.911792	0.229376	0.338649
BEND5	1.14441	1.47707	0.604077	1.43497	1.46794	2.16922	2.57386	0.808668	0.612146	1.8491	1.03298	1.2392
FAF1	9.41059	11.3594	8.74029	9.37659	9.90594	10.1101	8.62653	10.7683	7.77412	6.90342	6.36763	7.41127
CDKN2C	14.6352	17.5224	14.0929	17.044	12.2867	10.456	12.6361	8.36959	9.70497	9.88876	9.3493	9.20836
RNF11	7.36241	8.92951	6.27227	6.41922	6.84393	8.62836	5.37527	4.97704	4.98483	5.35501	3.71065	4.41279
EPS15	20.2153	22.8694	20.3385	20.5069	14.8742	14.5423	13.8495	14.7899	13.0187	11.8488	11.8149	11.4667
EPS15-AS1	4.34378	3.3201	2.07731	6.64257	3.46661	0.45089	1.21182	0	0.954294	1.8737	6.84995	4.8428
OSBPL9	25.8217	24.6435	25.0762	24.7624	24.1278	21.0563	21.745	21.7141	24.708	25.8111	28.3275	22.613
NRDC	35.9205	42.4802	35.0486	35.7832	31.9109	34.8801	32.7238	32.8782	35.2556	31.5018	32.637	37.6719
TXNDC12	5.65963	5.22146	6.14542	4.58776	6.18816	5.29618	3.97886	5.29944	2.36241	3.35805	0.932638	4.02849
KTI12	4.76759	4.0518	4.5084	3.48335	4.23548	3.50399	3.44163	5.10998	4.55077	2.79511	4.89029	5.19931
BTF3L4	8.26759	7.83009	8.54339	8.79254	6.33376	6.90438	7.65669	7.67981	6.90968	8.50094	6.44189	7.9844
ZFYVE9	0.4117	0.89741	0.318517	0.296158	0.875211	1.20396	0.813913	0.854975	0.371838	0.570203	0.542166	0.323833
CC2D1B	7.41469	6.79884	6.79368	7.31768	7.99024	7.63089	7.35529	7.53064	8.3313	11.4981	10.5303	8.82407
ORC1	15.6007	18.6646	18.8033	15.4092	17.7549	21.0587	18.6379	13.7851	18.5796	16.6339	13.7158	14.9451
PRPF38A	19.3063	20.2186	20.3366	21.1611	19.9557	18.9745	17.9898	16.2861	23.0391	18.3257	16.141	17.8378
TUT4	6.60314	6.78228	6.90094	7.30116	5.81811	7.54791	7.43084	7.69049	6.80393	8.63354	8.16667	6.56049
GPX7	15.9703	15.6784	19.0903	19.4244	17.3184	20.7182	21.1309	21.4719	14.6365	16.8753	15.6314	17.1173
COA7	13.8919	13.8048	13.0561	12.3887	9.53271	10.3821	11.7333	9.72393	10.3701	10.4141	10.158	7.47306
ZYG11B	2.34737	3.34975	2.51456	2.23247	2.12597	2.49958	1.63939	1.0052	1.41028	1.84388	1.49499	1.27831
RPS13P2	2.46852	1.91721	4.23096	1.74346	2.48765	1.79365	3.34232	2.25672	2.9285	4.98819	4.81882	4.86356
ECHDC2	5.98675	6.3154	5.44836	6.8133	3.14154	3.38763	3.25561	8.30917	12.0273	11.5344	15.5134	16.864
SCP2	9.29406	7.35453	7.6408	7.8414	8.37491	7.53039	7.54761	6.08656	5.69786	6.23986	5.23668	5.06133
CPT2	13.3669	13.7905	10.1973	12.5049	11.5912	10.4488	9.53042	8.22563	10.6602	8.64032	10.3407	7.76377
CZIB	37.5582	32.1033	37.0398	35.97	45.1038	32.4124	37.8703	31.4005	39.4536	41.1437	41.4267	38.3363
MAGOH	73.2377	62.1151	75.6572	79.3954	71.4177	79.1229	83.8573	71.2712	96.2187	81.2058	87.4176	90.1167
LRP8	10.6523	10.8548	12.2264	10.3418	11.105	11.012	10.7847	9.15898	10.1784	11.4535	11.0551	10.0146
NDC1	13.6018	14.0278	13.7776	12.7162	16.0005	15.9804	14.1922	11.1358	11.4215	11.9664	10.8548	14.2307
YIPF1	8.94349	9.79368	9.10148	8.72612	9.41816	7.42462	9.73237	8.68359	7.92699	9.49814	10.306	9.64287
HSPB11	22.2645	19.3399	25.7303	23.7954	22.6321	21.2656	20.0379	13.745	21.3607	22.486	21.0374	26.2058
LRRC42	12.8777	12.9344	13.471	12.5354	13.3632	14.7122	11.3069	15.4836	14.5478	20.6897	13.0806	14.8421
TMEM59	6.22054	6.42965	6.33466	5.9557	6.83534	7.83294	6.02051	8.38501	5.38851	4.82636	4.85254	4.86331
RP4-758J24.6	0.623988	0.187776	0.445622	0.155378	0.574844	0.155007	0.299952	0	0.1406	0.282431	0.282585	1.3428
TCEANC2	2.29086	2.14987	2.44558	2.42418	1.90377	2.44619	2.51198	1.75687	1.7612	1.63964	1.88992	1.84937
CYB5RL	4.17457	4.38971	4.32128	5.31875	3.50801	4.47009	4.20601	4.18328	2.9425	3.06601	3.15347	3.14377
MRPL37	113.874	93.7567	109.807	107.726	106.617	91.2062	96.0619	107.281	108.406	100	98.6232	100.138
SSBP3	44.4283	38.2175	43.5033	45.1454	39.2501	36.0457	36.0563	39.9279	37.9831	40.1102	40.0459	39.2792
SSBP3-AS1	0.256824	0.192078	0.229264	0.132263	0	0.186611	0.267487	0	0.771103	0	0.378	0.744766
ACOT11	2.87976	3.37023	2.60311	2.58401	3.61686	4.14626	4.08724	2.6614	2.50833	3.15397	3.28381	2.94371
MROH7	0.0491759	0.186722	0.171205	0.10311	0.226238	0.297764	0.224077	0.284724	0.740043	0.576807	0.485697	0.320863
TTC4	0.69126	2.17218	1.65973	0.946979	0.699749	0.958364	1.06753	1.77236	1.58148	0.343259	0.498551	1.21983
PARS2	1.56129	2.47662	3.00029	2.20962	2.30813	1.98601	3.27706	3.86432	2.81734	2.62427	2.31549	1.81755
DHCR24	81.8508	95.1909	82.7978	78.8872	76.1758	87.4481	72.6919	83.3183	67.6562	68.9621	60.1769	67.5227
PCSK9	0.502222	0.362242	0.529964	0.714709	0	0.0871447	0.156141	0	0.151504	0.181068	0.571371	0.314551
USP24	10.7248	9.97974	10.8871	10.5701	7.27703	8.6019	7.59024	5.5999	10.2197	8.73212	9.33869	8.78143
PLPP3	0.58338	0.444205	0.202184	0.136333	0	0.398954	0.0982885	0	0.384492	0	0	0
OMA1	10.6977	10.354	10.5706	13.2274	11.1197	9.19458	11.9433	6.63939	14.5586	10.6257	16.4662	9.09586
MYSM1	4.17945	4.08334	4.49537	3.86253	5.08869	4.49411	3.74167	4.18547	3.3314	3.80132	2.60149	3.47378
JUN	2.3105	2.36288	1.96713	2.29859	0.831032	1.10251	0.475898	1.24003	0.446989	0.849031	1.06588	2.08242
FGGY	1.15501	1.24036	1.361	0.521175	1.3945	1.93957	2.1386	0	0.733042	1.27577	1.06173	1.16901
HOOK1	0.481671	0.437717	0.526509	0.568434	0.120597	0.328558	0.337859	0	0.146851	0.10046	0.301545	0.166006
CYP2J2	0.119551	0.804704	0.208107	0.778392	0.536908	0.694932	0.295721	0	0.170718	0	0.916832	0.229424
NFIA	2.54669	2.12761	2.93706	2.85114	0.96567	1.08804	0.936311	0.440248	1.83484	1.76351	1.78653	1.21962
TM2D1	3.08811	3.73811	3.26316	3.88594	3.88163	3.64837	3.15084	3.67903	3.44435	3.99202	3.11742	3.43955
PATJ	0.101927	0.229195	0.196537	0.133693	0.255197	0.34985	0.412504	0.244934	0.0767745	0.294913	0.221983	0
USP1	28.2904	28.6132	26.5503	23.159	27.1999	26.175	22.6933	19.9369	22.1829	22.5809	17.9962	16.7255
DOCK7	2.77782	3.14379	2.66047	2.42146	1.79573	2.54865	2.28023	2.23312	2.18864	1.71835	1.97002	1.99339
ATG4C	6.047	5.57058	5.46621	5.93642	4.08709	3.76083	4.73845	5.52234	5.43125	2.92423	5.44381	4.9786
ALG6	5.20209	3.3698	4.63179	3.37738	5.31344	3.6817	5.11023	3.23225	4.74953	4.95862	6.35081	5.2811
ITGB3BP	23.7295	21.6509	18.7787	19.7307	17.5301	15.015	16.2775	22.2252	21.2418	18.9002	22.252	17.4888
EFCAB7	1.48262	1.48637	1.22914	2.45849	1.88669	1.96096	2.14841	1.08432	0.86103	0.958225	0.515327	1.05562
PGM1	9.89227	13.2667	8.70333	10.523	17.792	18.3348	16.4679	21.7933	8.32961	7.95512	7.08513	7.75121
CACHD1	0.189348	0.427809	0.368791	0.250747	0.878655	0.929719	0.90089	0.20982	0.412201	0.355832	0.664049	0.832446
RAVER2	5.85707	6.90217	5.52927	5.24411	9.19724	11.4168	9.3763	5.46728	5.6516	6.39003	7.52632	6.55628
JAK1	19.3441	23.2276	18.8368	17.9811	15.4331	17.6394	15.3023	12.3383	13.6463	13.2572	13.6153	13.4039
LINC01359	0.103414	0.0441961	0.105505	0.221726	0.319336	0.238545	0.261577	0.216094	0.250994	0.38889	0.192262	0.292332
AK4	2.9182	2.44044	2.27124	2.93026	2.94233	3.04006	3.12367	1.26401	2.77445	2.46766	1.66273	2.56459
DNAJC6	8.68533	12.6276	9.74701	9.08122	4.80119	6.43254	4.24738	4.38	3.70091	3.25993	3.60896	3.39554
LEPROT	13.4091	10.5072	12.8389	12.8675	6.56785	7.1743	7.088	7.35239	9.53711	10.0882	9.61951	10.557
LEPR	1.37747	1.74461	1.80471	2.03888	0.457705	0.771436	0.381333	0.624179	0.56249	0.792121	0.875855	0.993176
PDE4B	0.204654	0.208718	0.254109	0.201209	0.203794	0.355986	0.106576	0.317493	0.245241	0.155567	0.0302656	0.0333236
DYNLT5	2.68133	3.88216	2.19413	3.28777	5.55868	6.95125	4.88714	6.14329	6.30519	5.95103	7.37362	4.68823
DNAI4	0.0968847	0.177051	0.0793654	0.095597	0.299648	0.20429	0.106843	0	0.0801309	0	0.137741	0.320815
MIER1	6.01469	5.11771	5.2642	5.05993	6.07275	6.31973	5.78021	4.79468	6.01642	4.94353	5.93885	5.31216
SLC35D1	3.8993	3.11451	3.54076	3.03018	4.13612	3.51412	2.79089	2.5865	2.99227	2.47692	2.67215	3.6011
IL12RB2	2.78341	2.99635	2.34996	2.48231	5.54795	4.49738	5.08058	2.83499	2.18479	2.44134	1.83748	1.92174
SERBP1	91.9093	97.9007	91.573	99.6374	89.749	89.2768	84.7285	79.3836	74.0918	73.9854	71.0744	69.2147
GADD45A	23.4896	28.6045	28.2106	36.3229	19.674	21.5497	14.9471	25.2398	31.1544	32.0886	27.8781	36.1579
DEPDC1	5.07062	4.46306	5.13862	5.13757	3.75562	4.00201	3.0493	2.22808	6.06673	6.1885	5.85589	3.53031
LRRC40	6.60751	6.2526	6.75016	6.7664	6.75089	8.59265	8.35286	5.39347	5.13816	6.28563	6.35333	5.39808
SRSF11	53.9847	49.9126	56.0963	61.8982	55.4206	52.0736	54.7593	50.4669	77.299	74.8141	93.2343	71.0705
ANKRD13C	3.94202	3.71291	3.02386	3.03861	3.7278	4.39481	3.60537	3.15708	2.93318	3.75902	3.80711	2.67118
HHLA3	4.90709	4.14051	6.74332	7.41725	5.42942	2.95327	2.91679	1.38962	28.7915	28.5283	33.2206	23.4124
CTH	1.14155	1.63958	1.0823	0.996226	0.816371	0.991536	0.478311	0	0.864789	0.109714	1.23191	0.87292
PTGER3	1.1696	1.22675	1.01779	1.18388	0.245034	0.157297	0.275574	0.996864	1.08858	1.03636	1.0509	0.501605
ZRANB2	31.3294	33.8885	31.3133	31.671	34.8398	38.509	33.1416	30.3417	29.0376	27.1245	30.7413	27.1492
NEGR1	0.155765	0.196895	0.0564034	0.156885	0.280685	0.269933	0.308471	0.355666	0.456914	0.393384	0.45478	0.419895
FPGT	1.40515	1.67225	2.01538	1.49486	1.0098	1.08222	1.53697	1.99943	2.06144	1.52397	1.3827	0.866509
CRYZ	6.25069	5.89361	6.51353	5.07821	10.5394	10.8862	8.90405	10.0798	5.64251	3.37818	4.62351	4.2194
TYW3	12.3559	12.5599	9.19047	10.3845	14.1018	12.8949	14.2636	11.8651	9.66015	9.19996	8.41492	7.54179
ACADM	14.3306	16.0481	14.2878	15.3874	15.4931	18.6831	15.782	12.1261	11.0598	11.2829	11.9603	11.0749
RABGGTB	60.6032	42.1807	58.8999	65.8738	42.1313	35.4057	48.1428	37.5846	61.6157	61.0646	69.3263	53.9636
SNORD45A	23.3996	30.4623	27.5729	19.7728	9.37376	17.4881	4.52606	0	8.2251	24.5348	7.45769	8.89547
SNORD45B	15.5997	5.38475	27.9906	19.9696	9.22729	7.17875	12.5917	0	18.5065	3.62329	34.8026	18.7603
TPI1P1	2.54587	2.63637	3.68975	2.90867	2.29657	2.21257	2.26164	5.4763	3.02684	1.73918	2.29697	1.80099
PIGK	3.67162	4.86913	3.42581	3.745	3.13712	4.63755	3.26716	3.09743	3.37865	2.92386	3.0154	3.79437
RP4-706A16.3	14.1662	8.48753	13.1699	12.7299	10.4188	12.7441	11.3293	6.7837	14.2272	16.0756	15.7552	9.63152
AK5	0.198617	0.197108	0.458772	0.268501	0.223	0.0721583	0.206863	1.16511	0.103632	0	0.0750055	0.247752
ZZZ3	5.45349	5.75947	4.26698	4.44481	4.81261	6.31026	5.05672	6.01705	3.98486	3.62924	4.43772	2.7077
USP33	8.88583	10.1118	8.33543	8.25968	9.14507	8.56138	8.8416	9.99803	9.25123	7.29729	6.96656	6.94588
MIGA1	0.784733	0.995002	0.898889	0.730524	0.789792	0.790367	1.141	0.563503	0.805669	0.830128	1.02198	0.850884
NSRP1P1	0	0	0	0.0878552	0.523225	0.176752	0.621873	1.05127	0.204049	0.631774	0.894218	0.25463
NEXN	0.612763	0.554513	0.266112	0.687184	0.653067	0.457272	0.198361	0	1.21521	0.60007	0.977571	0.483083
FUBP1	27.9161	33.2852	27.2746	28.5981	28.8945	31.2957	27.9689	25.6926	24.6322	23.4197	20.2011	17.7394
DNAJB4	3.65623	3.53913	3.31568	4.81621	2.36483	1.84606	1.43053	1.88643	2.29498	3.29803	1.6634	2.20766
IFI44L	0.0765476	0.0683887	0.159176	0.0795055	0.422202	0.161407	0.37518	0	0	0.0753011	0.330669	0.0046086
IFI44	8.86456	5.05949	9.62114	7.95868	7.50472	9.78491	10.4323	6.91863	7.89258	5.90927	7.61953	7.14209
TTLL7	0.935633	0.749567	0.819023	0.875333	1.30939	0.852334	0.621776	0.740455	0.935717	1.54067	0.98657	0.925458
PRKACB-DT	1.14002	0.569082	1.65334	1.14581	1.38323	1.4273	1.16908	0	1.20217	1.77611	3.06506	1.0232
PRKACB	20.2685	25.5826	19.2091	16.9273	17.7262	17.1785	13.6005	12.2607	10.8651	13.2444	11.0258	9.77562
SAMD13	1.41144	0.693329	1.23574	1.32995	0.761136	1.22278	2.21919	0.0330854	0.977948	0.554788	0.8831	0.7223
RPF1	23.8124	22.932	27.5707	22.4732	21.3933	20.8364	18.5433	25.9317	19.3092	20.1866	24.7455	25.1374
GNG5	75.934	62.8778	70.7188	66.6424	58.7144	52.4973	59.8906	57.6395	57.3045	51.87	54.9529	59.6186
RP11-118B23.9	0	0.0649538	0.436746	0.0738341	0	0.182303	0.631507	0.445994	0	0	0.145766	0.149795
CTBS	1.11104	1.13579	0.718685	0.965788	0.524251	0.848692	1.16607	0.307318	0.21029	0.476415	0.71104	0.769761
SSX2IP	4.05202	4.4417	4.29579	4.04294	3.43341	3.37815	2.254	2.66855	3.62331	3.58569	4.45927	2.64771
MCOLN2	1.21764	1.03166	0.266802	0.757376	2.08554	2.17165	1.94072	2.72106	0.883577	1.34552	0.848913	1.27457
RP11-33E12.2	0.654152	0.349993	0.437966	0.418698	0.831191	0.348562	1.1923	0	1.22155	0.395037	0.334445	1.07123
SYDE2	0.46234	0.27308	0.484265	0.458063	0.418655	0.587273	0.615296	0	0.347603	0.152727	0.186238	0.383821
C1orf52	5.47391	6.15269	6.5418	5.54996	4.48951	5.80864	4.79256	5.04594	6.99748	6.98479	5.637	4.05308
BCL10	4.57914	5.5562	5.21321	5.03146	5.62822	5.04127	3.13822	4.26477	4.59015	3.75707	3.87889	2.86073
DDAH1	0.936594	1.41574	1.14101	0.918741	2.61242	2.76366	1.154	3.01453	1.32871	1.03509	1.09825	1.14656
CCN1	0.554687	0.502072	1.14878	0.47882	0.172826	0.191071	0.115543	0	0	0	0.240623	0.529871
ZNHIT6	7.31976	7.46903	6.34273	6.51017	6.13665	7.38091	6.53458	4.69012	5.3981	4.38229	4.21637	4.65628
COL24A1	1.14635	0.970106	1.35124	1.15352	2.14592	2.06993	1.62189	2.51919	1.95337	2.28277	2.28019	1.5812
ODF2L	2.27637	2.33553	2.42838	2.46339	2.59986	2.81017	1.83235	2.98611	3.58244	2.79155	3.56974	3.20436
CLCA4-AS1	0.935147	0.195984	0.178885	0.169541	0.285352	0.137515	0.469594	1.98461	0.308166	0.325805	0.15523	0.188006
SH3GLB1	11.0924	10.9684	10.7884	9.75086	11.1729	11.4467	9.95278	8.67278	10.7175	10.1005	6.39272	7.39743
SELENOF	44.2315	38.7805	44.4876	40.5388	47.6555	45.3539	40.0976	47.5282	45.0741	43.0079	36.218	40.5496
HS2ST1	5.12608	5.04295	4.60151	4.44709	5.0573	4.75662	5.05728	4.07765	4.30095	5.10341	3.70935	4.48346
LINC01140	0.0903029	0.167339	0.361483	0.193015	0.362345	0.234832	0.242556	0.307045	0	0.251692	0.234157	0.160527
LMO4	7.80107	6.85267	8.91265	9.13943	13.5142	9.88118	12.9897	15.6085	14.1139	11.039	16.4584	13.1004
PKN2	3.86833	3.61173	3.50494	4.08462	4.59568	4.20582	4.92524	3.64027	5.0354	5.2682	4.63744	4.73973
ELOCP19	6.00441	1.88974	1.60802	2.57253	0.851155	2.30975	4.41438	4.62816	0	3.03536	3.28326	2.5305
GTF2B	18.8601	20.4519	19.1688	18.2164	15.8193	18.1528	18.5092	23.4815	22.7001	18.6317	21.417	21.5499
KYAT3	13.7829	12.9727	15.483	13.4908	11.8029	9.12318	8.17323	9.09586	11.0964	11.1217	12.2286	11.3467
RBMXL1	4.59251	4.18035	4.05632	4.3761	3.63263	4.01076	2.6273	3.73421	2.5563	3.34365	3.05301	3.0225
GBP3	1.80293	1.47447	1.43613	1.38764	1.34495	3.02761	2.31112	2.25399	1.83623	1.58914	0.739139	1.78851
GBP1	0.987554	1.4715	1.24303	0.537645	1.68031	1.05243	0.91713	0.511597	0.368828	0.573439	0.619653	0.261112
PTGES3P1	9.6505	5.01685	8.28275	7.03148	6.7756	6.70235	4.4201	7.22804	5.21093	5.02309	3.45864	2.79657
GBP2	1.97133	2.22398	1.70705	2.25582	2.04048	3.7598	3.29081	2.34431	2.33595	4.07779	1.78142	2.52382
GBP4	4.97941	8.10317	4.45241	4.47274	2.90497	3.30909	2.30495	1.54386	1.69565	2.04334	1.16887	2.45226
GBP5	8.07058	14.3629	12.2502	8.73992	6.80308	9.07691	6.77688	10.1098	8.79771	6.12301	7.2426	6.94543
LRRC8B	3.10919	4.17371	3.02349	2.67784	2.97889	3.44732	2.8281	2.76241	1.88222	3.04591	2.25116	1.64062
LRRC8C-DT	0.204536	0.188909	0.293126	0.204975	0.271275	0.390957	0.521055	0.208885	0.388626	0.459661	0.369985	0.215
LRRC8C	2.16568	2.72797	2.05984	1.65611	2.42972	2.52307	1.92929	2.03834	2.02014	1.89927	1.69644	1.87186
LRRC8D-DT	2.06051	1.70143	1.25511	2.10446	2.15967	3.87506	2.65101	4.23527	2.23675	3.60348	3.41766	2.02622
LRRC8D	8.7536	9.57527	8.7705	8.99255	9.78991	9.91337	12.0103	10.1584	7.87971	7.77988	9.41898	7.65697
GEMIN8P4	3.00439	1.64866	0.783964	2.65241	0.506299	1.86582	2.00585	4.36639	2.36937	3.2207	1.64703	0.315382
ZNF326	5.85781	5.81872	7.24614	6.80393	6.17966	7.35947	5.84157	5.16815	6.29182	5.64986	5.79618	5.78517
ZNF644	5.07166	7.24553	5.49824	5.01595	5.64892	6.92251	5.71224	4.81521	4.28777	5.17394	4.45281	3.3229
HFM1	0.355364	0.205761	0.337696	0.253009	0.376701	0.244328	0.447723	0.55892	0.629601	0.670963	0.378289	0.111461
CDC7	15.5503	13.5656	14.9824	15.2765	19.9821	18.3033	17.602	20.0685	24.7838	20.5657	22.689	20.971
BTBD8	0.629958	0.284605	0.32749	0.425295	0.560152	0.269254	0.347354	0.287953	0.508811	0.202263	0.719073	0.469347
GLMN	4.26931	5.21832	4.49843	4.74541	7.78907	6.94331	6.26893	6.36422	9.92671	8.49215	6.75319	10.2006
RPAP2	1.49711	1.38342	1.32073	1.46254	1.62934	2.36155	1.91923	1.82082	1.59596	1.5777	1.33452	1.29249
GFI1	6.88621	7.27342	6.27486	5.27912	14.8543	14.3281	13.7632	14.5988	14.079	12.6767	11.6681	10.3192
EVI5	0.693497	0.802057	0.700769	0.605938	0.629641	0.540264	0.681335	1.2767	0.34869	0.501494	0.395433	0.636617
RPL5	947.436	867.898	933.868	1019.37	945.588	961.602	1013.26	1026.24	1028.08	1009.53	979.888	1069.95
DIPK1A	0.0726741	0.244587	0.116776	0.24862	0.374147	0.255227	0.510917	0	0.0798295	0.396674	0.16889	0.269634
SNORD21	4.72917	15.1	15.1981	3.91418	12.1736	0	7.38828	0	0	7.689	0	3.93274
MTF2	12.5834	11.7927	11.2561	11.5538	13.5375	12.5601	11.915	7.76451	13.0852	15.105	14.215	11.5277
TMED5	7.21818	7.74059	6.25641	6.63464	5.91067	7.27169	6.91876	4.77808	5.75608	5.52957	5.06687	3.30456
CCDC18	7.85238	8.54662	7.45931	8.75174	8.35365	8.47377	9.29705	7.0784	8.00231	9.45344	10.7293	8.94156
CCDC18-AS1	3.79953	3.72667	4.31007	5.63839	3.9589	3.24708	4.26293	4.52781	4.34329	2.48966	3.66834	4.29982
DR1	6.3875	8.01521	6.6018	6.19255	6.13695	6.62089	5.38455	5.19624	5.6643	6.41369	4.25407	5.0728
FNBP1L	2.85365	4.97072	4.12301	2.94519	2.15359	2.16449	2.08366	2.45097	2.50769	2.80218	1.9069	2.34903
BCAR3	0.278553	0.323632	0.152835	0.179941	0.08335	0.0658207	0.141521	0.372661	0.423892	0	0	0.118211
DNTTIP2	13.3539	15.3213	14.7847	13.3703	12.9458	12.2961	11.2944	10.873	15.171	14.8933	13.3874	14.0138
GCLM	5.434	5.79302	4.04409	5.18622	4.03001	5.46955	4.10471	4.53198	2.53338	4.04946	3.97192	3.71754
ABCD3	9.49269	10.6557	8.39758	8.68034	10.259	10.8414	11.9626	7.80092	13.0252	10.9796	8.46048	9.30776
F3	0.80646	0.489267	0.484308	0.388352	0.803072	0.99439	0.941754	0.253201	0.934183	0.578969	2.57839	1.28814
CNN3	3.0804	4.75308	2.81338	3.31542	6.79679	7.77588	5.7647	7.50957	2.28635	3.19255	2.27023	3.74313
CNN3-DT	0.177046	0.623354	0.398278	0.234456	0.729185	1.1149	0.55319	1.05745	0.497862	0.723744	0	0.289929
ALG14	0.7398	0.438362	0.609611	0.668994	0.446191	0.310485	0.461686	0.737475	0.49219	0.442447	1.01067	0.698938
TLCD4	0.350735	0.0341839	0.375717	0.422574	0	0.039976	0	0	0.217563	0.134176	0.506312	0.574362
RWDD3	5.95838	6.21878	5.50326	7.62126	6.16695	2.59083	3.51823	7.14847	12.9664	8.82665	10.4887	7.683
EEF1A1P11	1.31401	1.50726	0.757942	0.910209	1.75378	1.23386	0.905362	2.39021	1.74095	2.00963	1.08993	0.993148
RPL7P9	16.8402	16.6603	17.9591	16.5265	14.6253	16.5334	15.9342	18.3276	14.8316	19.5919	17.6109	20.6214
PTBP2	2.09137	1.60088	2.11231	2.4591	2.41067	2.3	3.22182	3.65296	3.03948	3.34583	3.94797	2.99671
DPYD	0.741174	1.05102	0.804694	0.835611	1.54474	2.0911	1.00144	1.17203	1.52268	0.642072	0.865874	0.599695
FRRS1	1.92135	2.04546	2.90403	2.12446	1.0313	0.819607	1.22573	1.10454	1.72146	1.27155	1.6637	2.32053
AGL	1.9631	1.71272	2.15879	1.94688	1.55053	1.83692	1.92434	1.13968	1.81677	1.97267	1.70712	1.38397
SLC35A3	0.996282	0.879743	1.12452	0.961382	0.882415	0.972115	1.03765	0.786425	1.03525	0.743469	1.55236	0.777081
MFSD14A	4.92073	6.41055	5.07639	6.03911	5.51623	5.22733	5.18817	2.93127	5.64717	4.59984	5.50404	6.88748
SASS6	6.55285	8.41801	8.51262	7.52456	7.07234	6.54641	5.7989	2.88189	8.54145	5.70837	7.06814	7.82711
TRMT13	3.68844	4.85613	4.99139	4.87007	3.26794	3.95287	3.21265	3.2327	5.18461	5.14778	4.15689	2.98166
LRRC39	0.873959	0.253018	0	0.273783	0.815263	0.109252	0.117451	0	0.173421	0	1.20551	0.634802
DBT	1.19173	1.32505	1.13161	1.25699	1.62473	1.32787	0.848456	0.98414	0.977156	1.215	0.946015	1.2519
RTCA-AS1	0.763972	0.72641	0.578567	0.773292	0.424243	0.28196	0.408047	0.259243	0.560691	0.71758	0.686756	0.383801
RTCA	16.1824	15.5554	16.4756	16.4546	13.8977	13.3175	13.1043	10.4708	17.1266	16.4071	17.953	13.919
CDC14A	1.82546	2.27595	1.44181	1.9676	2.98922	3.21503	2.20773	1.90629	2.64806	3.02744	2.72011	1.87951
EXTL2	7.87307	6.57418	7.05937	6.85052	7.08277	6.57049	6.89087	7.44756	8.01545	6.10631	8.19488	5.19932
SLC30A7	3.22548	3.04057	3.48084	3.11909	3.32653	3.47246	3.07826	2.65718	2.315	2.19037	2.46472	3.04948
DPH5	16.2789	14.1673	13.3986	15.2595	14.1688	13.6856	13.5834	14.25	13.3802	12.0584	14.8987	14.2812
RP11-421L21.3	1.13475	1.13465	1.14891	1.04382	1.11948	1.08517	0.941675	0.486342	1.10976	1.43174	1.00719	1.31501
S1PR1	0.119161	0.470084	0.465006	0.315602	0.432602	0.486516	0.531894	0	0.441298	0.529819	0.22945	0
RPSAP19	0.127634	0.352456	0.649443	0.507064	1.53788	1.45292	2.22663	5.75634	0.224321	0.830062	0.741532	1.20835
RNPC3	4.04109	4.17236	3.82914	5.00612	5.23949	4.99986	4.64994	4.20837	4.82531	3.66774	5.97835	4.75314
AMY2B	1.47083	0.394415	1.2761	1.16974	1.22498	1.50739	1.54456	2.80038	2.11503	1.96504	4.8362	1.29389
PRMT6	15.5664	15.761	14.0585	12.0402	17.4712	14.1779	13.1442	15.7357	7.94581	9.73435	9.83926	9.94524
VAV3	6.25007	8.85676	5.71897	6.65092	10.2876	11.3214	9.57619	7.26343	8.06556	7.93602	5.44396	6.19822
SLC25A24	1.16336	1.93525	1.20024	0.886839	2.46024	2.55775	1.83314	1.22968	0.916695	1.3002	1.01359	1.23902
FAM102B	4.84129	5.81219	4.83346	4.34676	4.38243	5.13587	4.28091	3.90658	4.10972	3.97612	3.24024	3.10185
HENMT1	7.88912	9.21065	8.86018	9.86011	11.9799	13.6146	11.3031	14.1595	9.74513	9.94806	8.36192	9.93471
PRPF38B	22.7608	19.3645	23.3756	23.4294	21.7748	21.5886	22.0077	14.499	26.6016	24.9608	29.2855	23.2396
STXBP3	11.4845	12.656	9.84925	10.398	10.6373	10.547	12.5371	12.1561	13.6413	11.718	13.3918	8.63678
GPSM2	5.75293	5.26428	4.3931	4.21349	5.17507	5.26788	5.05204	5.67691	4.15528	3.83846	3.20677	3.08987
CLCC1	6.0791	6.5727	7.87356	7.13784	6.71259	6.40872	6.8857	5.86546	8.93492	7.83875	8.04943	7.65596
WDR47	2.24399	2.27151	1.75528	2.00433	2.30664	3.01555	1.67919	1.54009	1.8505	2.01756	2.18383	1.09784
RP11-20O24.4	19.2762	14.4952	13.9829	19.3405	16.8918	18.4789	17.7053	11.4706	18.4954	13.9134	12.8393	16.1043
TAF13	7.00262	8.16841	6.39281	6.36495	6.13641	7.11841	5.31733	1.00915	6.18398	5.41623	3.97621	2.71857
TMEM167B-DT	0.855607	0.315478	0.749904	0.987129	0.502687	0.904277	0.354427	0.130366	1.40123	0.849114	0.822463	1.15435
TMEM167B	8.404	9.74735	10.1718	8.20779	8.24261	9.12236	9.53831	7.48637	8.08269	9.89119	8.66067	8.63192
SCARNA2	0	0.817171	0.915769	0.870836	2.7084	3.94995	2.67112	2.72532	5.1431	3.36024	0	6.7305
SARS1	50.3445	50.3621	44.0406	53.273	28.6947	30.7072	30.2054	46.2236	32.7259	36.5754	30.2413	40.0027
CELSR2	0.35179	0.318539	0.398693	0.306075	0.0737178	0.343287	0.286745	0.0248584	0.228496	0.210785	0.296209	0.14611
PSRC1	10.8755	8.66781	9.55593	11.2507	12.4236	10.7748	12.3678	14.6863	17.3453	21.6478	19.075	11.5757
SORT1	1.95805	3.2961	1.49412	1.60011	4.07304	4.8631	3.8592	4.34842	2.9834	3.06516	2.73913	3.80418
PSMA5	17.1198	15.6733	16.7513	15.6022	16.216	14.7554	15.2048	17.654	13.9072	16.5433	13.1752	15.8806
ATXN7L2	6.95873	5.748	6.54937	4.91674	6.96491	4.6201	6.20565	1.91053	6.15417	8.80949	8.26664	8.51027
CYB561D1	2.0233	3.00145	2.34186	1.95182	2.00222	2.07972	2.24608	2.83921	1.93413	2.60418	1.60098	1.192
AMIGO1	0.218475	0.241324	0.239887	0.159125	0.119656	0.227535	0.284432	0	0.230386	0.294317	0.213243	0.0614922
GNAI3	9.28324	8.50081	7.67619	7.47477	7.54181	8.35	7.92895	7.41759	7.97773	6.96325	7.51253	6.99732
AMPD2	21.6709	21.05	20.2336	21.3704	21.5568	25.6406	22.7639	21.7969	24.3196	24.0195	26.0392	25.8337
GSTM4	3.44923	2.37361	3.18057	3.17181	2.73724	2.81768	2.98891	3.26931	5.10674	3.78394	5.60719	4.77292
GSTM2	0.942443	0.535271	0.716008	0.867437	0.521291	1.1915	0.953727	2.41975	0.634357	1.08673	1.44769	1.30664
GSTM1	0.236293	0	0.379685	0.156457	0.500405	0.324307	0.266612	1.05609	17.2173	21.8434	14.1309	19.3274
GSTM5	3.04833	3.07853	2.10855	2.50666	2.22859	2.63261	1.83237	0.700674	1.23989	0	1.4735	0.820102
GSTM3	2.31775	1.77482	2.52565	2.25789	1.16727	1.31631	1.096	1.6399	1.33443	1.77589	1.42397	1.78598
CSF1	37.7376	49.3605	37.8068	26.0465	4.50016	4.71336	5.53627	5.39577	7.52663	6.50657	7.04054	6.9343
AHCYL1	21.0278	31.9405	22.0842	21.324	24.192	23.3241	19.7114	17.7522	16.9773	19.5024	17.5026	14.7509
STRIP1	12.2346	12.6841	11.8742	13.4959	13.596	13.4913	12.1525	14.1298	15.9227	11.5631	14.6976	14.772
RP4-773N10.4	1.9248	2.0507	2.26167	1.68166	1.55831	1.45826	1.52608	0.990436	1.2642	1.44175	1.72733	1.34289
KCNC4	0.249639	0.418685	0.279507	0.311289	0.27932	0.579354	0.327575	0.180512	0.154926	0.19	0.415606	0.228078
RBM15-AS1	0.279612	0.319249	0.748819	0.531685	0.254449	0.354242	0.324823	0	0.17956	0.0199829	0.649799	0.429272
RBM15	4.76208	5.251	5.0111	5.95061	5.90125	5.91258	6.36884	6.11247	5.31021	5.52478	6.64006	6.51094
LAMTOR5-AS1	0.25858	0.059505	0.180468	0.238663	0.164796	0.208763	0.216269	0.214903	0.123945	0.181998	0.426109	0.308765
RP5-1074L1.4	1.75373	1.73446	2.48024	1.80922	3.59163	4.24759	2.69878	1.28501	1.52381	3.46005	2.62851	1.93612
LAMTOR5	40.9071	31.7067	40.7126	38.002	32.3175	28.1653	34.1758	41.1374	48.9313	44.2657	46.7563	37.1988
RP11-284N8.3	0.153263	0.356405	0.311078	0.327587	0	0.218817	0.252042	0	0	0.172369	0.464901	0
CD53	30.4832	26.5393	30.48	29.2227	32.6885	33.6553	28.6519	30.9713	33.2342	29.8594	29.0481	27.0444
LRIF1	7.2564	6.68681	6.21001	6.32133	4.24389	5.20459	6.33843	4.70106	4.25582	4.62605	5.61989	4.59565
DRAM2	11.9656	10.23	11.5699	14.1203	9.97983	8.60729	10.6821	13.0192	11.1273	11.2888	12.0034	10.7535
CEPT1	10.3647	11.2347	9.36606	11.377	8.55636	10.2043	8.7936	13.1608	11.5355	10.2989	12.1802	9.87066
DENND2D	2.35321	3.63651	3.34615	3.94803	1.14481	2.0851	1.51765	1.49034	1.14067	1.17484	2.4833	1.56853
OVGP1	0.818345	0.264824	0.493106	0.65474	0.773143	0.607004	0.306303	2.38466	0.842736	0.546463	1.05786	0.798312
RP11-552M11.8	0.194322	0.392876	0.609619	0.232826	0	0.403416	0.621625	0	0.292737	1.13481	0.258052	0
WDR77	20.2479	17.6644	18.8487	18.1482	21.0995	19.3394	20.386	16.5839	17.7731	17.9937	15.9842	18.2194
ATP5PB	72.2288	67.8331	68.4457	69.5397	68.0788	68.7648	67.5602	63.3093	66.0074	73.5279	59.7027	66.2161
C1orf162	12.6066	12.6257	19.9986	18.7883	35.0309	23.9353	27.713	31.8461	26.57	28.4914	27.4223	29.4142
RAP1A	11.8846	10.9871	13.0254	11.5835	6.49405	7.8602	8.64816	7.06943	9.36232	10.1092	9.42242	8.52554
INKA2	1.06165	1.56683	1.23836	2.6202	0.839362	1.5908	1.22859	2.51913	1.09465	0.543584	0.868456	2.16836
DDX20	5.12403	4.87412	4.56194	4.64026	5.22285	7.73526	6.14136	6.4425	5.15161	4.90592	6.11757	6.4054
CTTNBP2NL	0.756575	1.30248	0.943831	0.663711	0.604243	0.732978	0.683255	0.250982	0.513368	0.3648	0.547499	0.421482
ST7L	2.15384	1.65591	2.20238	1.77726	1.89278	1.82583	2.68937	0.753304	2.47345	2.6207	2.98048	1.22748
CAPZA1	97.8852	97.2708	96.8335	84.9771	89.2937	92.744	87.1158	81.4739	97.9373	82.091	95.0871	89.1915
MOV10	12.1201	15.0325	13.1715	12.3783	14.1282	14.5682	13.6295	13.0301	10.7996	10.2637	12.9518	11.262
RHOC	11.6378	10.2231	10.7582	10.2573	5.20921	7.45409	7.67123	9.83802	9.76819	9.6897	9.71297	10.3382
PPM1J	0.212035	0.320645	0	0.392216	0	0.136948	0.283935	0.516911	0	0	0	0.465036
SLC16A1	22.4307	20.3252	20.1812	18.1977	24.1537	23.2242	23.1126	17.5649	22.0914	20.2904	20.1693	16.5559
SLC16A1-AS1	0.834506	0.921024	1.08214	1.01059	1.79452	1.20474	1.21224	1.32169	1.78992	1.21142	2.65383	1.91614
LRIG2	1.49793	1.32575	1.83608	1.7361	2.24872	1.87457	2.00009	1.41453	1.68755	2.26683	2.41475	1.84372
MAGI3	0.344533	0.570309	0.385849	0.362929	0.614124	0.769987	0.305828	0.472457	0.457587	0.891171	0.323908	0.917635
PHTF1	8.74979	10.9975	7.7846	7.79546	10.711	9.43458	8.59133	6.88771	6.85556	7.03697	7.56856	7.72486
RSBN1	3.09167	3.26159	2.60316	2.34007	2.71295	2.87198	2.54422	2.40379	3.12681	3.36094	3.37066	2.5219
PTPN22	7.10927	7.68294	8.25921	7.62763	5.82875	5.83431	6.71912	7.04415	7.53584	6.91728	5.73764	7.38611
BCL2L15	0.235632	0	0.0661087	0.128778	0.0786609	0.157624	0.140237	0	0.231716	0.328376	0.104303	0.396205
AP4B1	13.6815	10.6499	11.8385	12.034	13.075	11.7194	14.4251	11.8885	15.9415	14.3478	15.1314	18.4894
DCLRE1B	7.21587	9.51213	7.5743	7.57537	7.78642	8.81236	8.43789	5.5393	6.94073	7.40544	5.02064	6.32293
HIPK1	6.66883	8.89211	6.85945	6.43253	7.81151	9.42631	8.21493	6.68631	5.39658	4.40094	5.52127	5.20835
TRIM33	7.33441	9.4505	8.14076	9.41355	8.41765	8.38636	7.82414	7.56598	10.8649	9.16139	10.5044	10.6832
BCAS2	26.8682	26.3029	27.9798	27.7646	21.7692	25.0487	27.0662	25.4755	26.8235	27.7245	26.3066	24.0959
DENND2C	0.0944074	0.124144	0.0337106	0.0635025	0.0590925	0.0827521	0.159196	0.241112	0.264689	0.133654	0	0.110429
NRAS	19.3233	18.2872	17.8141	14.7558	15.5168	14.3376	13.3855	17.3191	14.9273	13.2971	14.8912	12.0511
CSDE1	121.608	122.45	115.785	123.288	120.737	125.34	120.046	106.26	122.564	107.417	102.308	94.7401
SIKE1	6.22175	5.58035	6.63759	4.90754	4.59856	6.43283	4.84943	6.02358	3.90789	5.12656	4.41827	3.67983
TSPAN2	1.15252	0.626881	1.15978	0.709161	1.54553	2.64762	2.57351	0.478921	1.09719	2.41733	0.909022	2.12685
VANGL1	5.12694	5.82528	4.62946	4.73873	3.96982	4.70594	3.53871	3.05038	2.55437	2.38163	2.35907	2.18368
SLC22A15	0.873633	0.579929	0.719892	0.860276	2.43411	1.49202	1.73815	1.68609	2.09647	1.95631	2.70702	1.79978
ATP1A1	67.0282	71.2422	66.7737	61.7957	58.1086	63.8119	56.7617	51.9595	58.3654	50.701	50.3769	48.0799
ATP1A1-AS1	0.260585	0.343807	0.338076	0.38087	0.375511	0.527355	0.313622	0.225873	0.201005	0.500341	0.161488	0.257817
RP5-1086K13.1	1.62231	0.901045	1.51573	1.27072	1.09028	1.16992	0.419242	0.981309	1.45779	1.65456	1.73484	1.72286
CD58	8.87818	7.85823	7.72195	7.76719	4.78335	5.87935	7.10649	9.76513	8.02759	9.06878	5.47707	8.80745
NAP1L4P1	0.752345	0.46913	0.181985	0.385667	2.14798	0.540782	1.01107	0	1.5782	1.17248	0.3384	1.58972
IGSF3	0.655417	0.844096	0.870441	0.835802	0.26534	0.285925	0.115768	0.289662	0.727528	0.231463	0.562941	0.564899
PTGFRN	0.400246	0.706141	0.443046	0.447583	0.0389707	0.439464	0.282541	0.422822	0.47678	0.14461	0.338986	0.395995
CD101	0.390418	0.0528492	0.377224	0.331162	0.181125	0.281827	0.167435	0	0.336359	0	0.277529	0.869698
TTF2	7.61855	10.207	7.8011	7.51915	8.4019	9.6347	8.78691	7.1797	6.65833	6.70778	5.24306	5.4318
TRIM45	1.84478	1.38976	2.60023	2.05153	1.696	1.61165	2.68992	1.90149	2.61087	2.13488	1.86528	0.821499
MAN1A2	2.64555	3.44935	2.58846	2.65935	3.61804	4.01584	2.79972	1.82788	1.93927	1.08901	1.94182	1.98722
TENT5C	7.54381	6.25027	6.67132	7.17738	7.82487	8.29005	8.54496	4.28593	6.22774	6.25661	5.32287	5.42863
GDAP2	1.29786	1.20879	1.46233	1.25678	1.16294	1.21774	1.33653	1.51431	0.662735	1.35517	1.35047	0.91549
WDR3	7.69733	7.87149	7.26609	6.70504	6.38584	8.13372	6.53936	4.93442	6.74712	6.30439	5.91891	4.56016
SPAG17	0	0	0.0918712	0.0309744	0	0.026437	0.0324812	0	2.88101	2.4447	3.87742	3.50313
WARS2	5.77344	4.9633	4.89219	4.70971	6.19522	5.26492	7.09323	2.26072	4.96836	6.76278	6.72013	4.63338
WARS2-AS1	1.52207	1.4129	1.76837	1.55398	0.998231	0.879147	1.46796	1.34538	1.26685	1.09421	1.68409	2.0321
ZNF697	0.437877	0.399585	0.630812	0.435455	0.983539	0.780174	0.456057	0.852758	0.318448	0.116901	0.247966	0.453316
PHGDH	38.2047	39.0062	36.1892	32.3616	73.4252	66.4001	74.298	64.3918	61.6085	62.3663	53.8122	54.8986
NOTCH2	7.33144	9.22504	7.47085	6.95573	4.87723	6.44418	4.92898	5.86419	2.84144	3.99841	3.39297	3.42537
SEC22B	6.67632	7.44677	6.62643	5.87626	5.39224	7.23782	5.47584	3.92816	5.68882	4.15399	4.55568	5.05332
NBPF8	2.98648	1.29754	2.71982	2.90275	4.78005	5.04279	5.25934	2.99722	4.42508	3.4486	3.62563	4.01124
PDE4DIPP2	0.26056	0.278255	0.370705	0.258789	0.156977	0.402316	0.195053	0.476407	0.0965976	0.208036	0.113536	0.150009
NBPF26	0.851406	0.75739	0.930199	0.972296	0.660716	0.865889	0.53823	0.624748	0.919415	0.964169	0.700881	1.18356
LINC00623	3.53656	3.26517	3.16466	4.27583	1.24462	2.16033	2.42601	0.865627	5.11729	8.52435	6.98428	6.25082
FAM72B	6.55331	4.3983	6.29624	5.7098	4.7652	3.36669	4.27844	5.63475	6.43745	5.20159	4.76574	4.95087
SRGAP2C	0.887012	0.503012	0.542966	0.748134	0.74953	0.552437	0.424801	0.738501	0.803835	0.746833	1.07853	0.510667
EMBP1	0.982415	0.691723	0.921495	0.96225	0.706703	0.591899	0.483604	1.04855	0	0	0.195367	0.0800396
FAM72C	0.738625	0.267102	0.376778	0.548584	1.1815	1.11314	2.62536	1.78637	1.8236	0.838727	1.02446	0.755979
NBPF15	0.101614	0.280605	0.29632	0.1545	0.252294	0.26799	0.146991	0.0137623	0.238121	0.183568	0.120696	0.335118
SRGAP2B	0.0827838	0.302084	0.299823	0.170532	0.169268	0.267339	0.139596	0.00480512	0.0692835	0.142836	0.128256	0.0524512
FAM72D	2.5727	1.6881	2.90491	2.15875	1.51313	1.59427	1.27941	2.06237	1.04893	3.66067	2.66082	2.11126
LINC01145	0.333078	0.564412	0.129746	0.543558	0.734115	0.840948	0.946109	0.78739	0	0.665789	0.319003	0.216939
NBPF20	0.0192173	0.0387804	0.0221697	0.0639484	0.0155448	0.0358037	0.0400304	0.081085	0.0779425	0.0618028	0.00137415	0.0590066
NBPF25P	0.161418	0.334313	0.141476	0.148985	0.115733	0.0710836	0.267464	0	0.109611	0.00681674	0.0204614	0.488124
GPR89A	1.92394	2.47414	2.80185	1.78735	1.35537	2.25378	2.64557	3.12686	2.01115	3.31791	4.45357	5.09661
RNF115	6.2614	5.70412	5.20258	5.53327	5.80742	5.85467	6.42532	4.69097	6.25594	5.80011	6.83193	6.28582
POLR3C	10.793	11.5515	11.902	11.9873	10.9598	12.174	12.5799	9.72508	9.61435	9.47145	10.7402	11.4775
NUDT17	3.94599	3.75068	3.98201	4.17371	4.62722	3.1396	4.01056	4.1128	4.60673	4.8527	6.64509	5.28739
PIAS3	10.8564	14.5756	12.5314	10.8829	12.8966	11.8583	10.5815	8.03187	7.89066	12.6843	9.34524	10.2796
ANKRD35	1.89534	1.48717	0.778149	1.67329	1.36091	0.889802	1.02615	0	1.98107	1.0162	1.16422	0.47856
ITGA10	0.22268	0.134983	0.459628	0.426749	0.0285564	0.441994	0.367687	0.00662029	0.310231	0.227069	0.23729	0.250148
PEX11B	13.909	12.0057	12.396	11.7023	15.7691	8.88316	9.9754	10.4593	13.6159	14.1068	13.3548	13.5499
RBM8A	38.9417	35.8125	38.3208	41.8028	38.9618	35.9816	39.3075	35.1402	42.8211	35.0422	37.6561	40.3778
LIX1L	14.775	12.9687	14.9229	13.5347	12.7069	11.0628	11.4387	9.17634	13.7195	16.3481	14.9116	12.1697
ANKRD34A	0.365882	0.15048	0.408621	0.46047	0.156901	0.0905029	0.105403	0.48394	0.205229	0	0.00723646	0.16732
POLR3GL	38.6152	30.5587	32.4286	41.7933	23.6244	29.3513	21.8471	30.1011	34.1851	33.4179	37.4689	33.8381
TXNIP	28.8008	28.9198	28.3644	36.9673	11.9947	13.1672	10.4906	14.9903	21.6373	15.8308	18.1045	24.4355
NBPF10	0.178188	0.292893	0.368125	0.340843	0.260244	0.293883	0.231983	0.188756	0.279617	0.496645	0.173526	0.234482
NOTCH2NLA	2.01276	2.40945	1.42325	1.36554	3.15396	3.22755	2.79854	5.22105	1.29824	0.469799	1.76962	2.70952
NBPF12	1.53294	1.09294	2.00613	1.66697	1.45837	1.74699	1.47996	1.18608	1.56766	1.23407	1.97057	1.77842
CH17-112A12.2	0	0	0	0	0.621018	1.22058	1.70584	0.30714	1.70222	0.351152	0.468458	0.515791
PRKAB2	2.93775	2.52881	2.77544	2.68637	2.91515	2.66793	3.04331	2.88267	1.91657	1.67473	1.81243	1.7804
PDIA3P1	2.04271	1.80393	1.98827	2.07802	1.19941	1.75799	1.32835	1.04905	1.02966	2.79373	2.02415	1.01882
FMO5	0.751497	0.335699	0.748199	0.663455	0.774752	0.805147	1.16024	0.700487	1.18093	1.36352	0.904034	1.55641
CCT8P1	0.745622	0.362666	0.816884	0.598426	0.415794	0.50894	0.264743	0.0619678	1.14665	0.0472317	0.37806	0.641733
CHD1L	1.61714	2.84814	1.4272	1.67915	2.5685	2.30555	2.04794	3.71836	2.32542	2.04023	1.18723	1.41063
BCL9	1.92822	3.31699	2.35231	1.78243	2.36957	3.32738	2.37213	2.08491	1.76622	1.53011	1.41285	0.998373
ACP6	1.11174	0.960001	1.0186	0.940466	2.02049	1.44763	1.21374	1.04576	1.76544	1.35171	1.41558	1.04273
GJA5	0.469699	1.27937	0.84164	0.497606	0	0	0.106735	0	0.172607	0.420513	0.396927	0
GPR89B	1.20898	2.03723	1.04443	2.08877	1.84546	1.1083	1.029	1.93318	2.13624	1.88411	3.54068	4.20444
NBPF11	2.24753	1.66968	2.30294	2.32499	2.3206	2.19163	2.19836	2.32864	2.59763	3.00959	4.19665	3.4305
LINC02805	0.918082	0.72151	0.482459	1.14697	0.227694	0.212572	0.451038	0.302644	0.695151	0.504265	0.354252	0.366406
LINC01138	0.610316	0.693175	0.933228	0.756078	1.53546	1.13965	1.19954	0	0.272488	0.576169	1.20787	1.05789
CH17-172B3.1	0.318482	0.293158	0.739193	0.890371	0.976802	0.899933	1.32682	0.841114	1.35271	0.320548	1.65296	1.90146
NBPF14	0.887562	1.04516	0.796599	1.00242	0.98331	0.82631	0.785612	0.0422353	0.482498	0.544783	0.540125	0.581059
NOTCH2NLB	1.34315	0.682328	1.03161	1.18579	2.887	4.00198	4.53988	3.76866	2.31609	1.1537	2.0024	3.0088
PDE4DIP	0.566021	0.725005	0.53527	0.486001	0.436634	0.48683	0.404286	0.5024	0.597874	0.245232	0.383138	0.543203
NBPF9	0.773912	0.670117	0.735359	0.968895	0.540246	0.62693	0.56924	0.591589	0.760777	0.926189	1.24779	0.630992
CH17-189H20.1	0.349952	0.350888	0.249918	0.331021	0.649835	0.484338	0.876491	0.914071	0.109831	0.147082	0.00774538	0.562845
NOTCH2NLC	0.0893414	0.257597	0.315263	0.129911	0.0368424	0.341128	0.169681	0.307485	0.0415642	0.126947	0.0683936	0
LINC00869	0.617925	0.404433	0.266494	0.439259	1.06188	0.365411	0.108656	0.929281	0.902669	0.589004	0.671384	1.06776
FCGR1A	0.421297	1.22157	0.90261	1.09722	1.01526	1.12243	0.219395	0	3.25796	1.29166	0.626603	2.99681
H2BC18	0.0994942	0.457916	0.3079	0.41967	2.32499	3.40581	3.93775	2.2234	0.553737	0	0.390501	0.475215
H2BC19P	1.01061	1.13241	0.799454	1.41382	1.55321	1.45357	1.80556	1.26029	1.07254	0.881145	0.888853	1.31284
H2BC20P	0.719427	0.84283	0.653902	0.781418	0.298024	0.473107	0.345131	0.903504	0.65903	0.445597	0.490424	0.825583
H2BC21	0.652713	0.998412	1.54922	0.994304	2.37762	4.2033	4.79868	4.58646	0.922231	1.04636	1.74885	2.6591
H2AC20	5.11569	4.35576	4.62761	7.67781	9.0156	5.34161	9.17615	7.55208	6.6933	5.96742	7.13312	9.30825
H2AC21	0.28249	0	0	0.349152	2.27743	3.01047	2.58912	3.78768	0	0	0	1.21433
BOLA1	5.75841	4.6269	5.98289	5.67887	5.68742	5.20564	5.0748	5.7749	5.09415	7.37182	5.83623	4.77016
SV2A	8.92957	10.531	8.82398	9.72738	7.02297	8.19066	6.53222	11.2206	7.44487	6.62276	6.55002	6.53328
SF3B4	156.256	141.12	159.963	178.827	148.067	122.557	134.275	138.016	161.972	179.876	178.842	175.897
OTUD7B	1.56417	1.32754	1.17998	1.53096	0.606741	0.481751	0.429403	0.218665	1.44921	0.687133	0.883522	1.25625
VPS45	8.88779	8.13608	9.2414	9.09672	5.60046	7.03108	7.78193	6.96121	10.0208	8.53432	8.05401	9.78316
PLEKHO1	12.1905	12.3029	14.752	14.0457	27.485	27.2037	31.1283	34.4158	27.0448	21.7781	20.6088	22.9766
ANP32E	58.7921	54.7052	59.3542	55.9673	51.7761	50.3088	48.9124	38.0727	57.0708	50.8015	51.3218	41.5752
APH1A	51.9946	55.075	49.1978	45.3464	51.3496	59.1334	55.8263	62.232	32.9875	39.1868	30.8799	43.328
C1orf54	0.906502	1.77061	0.544746	0.858859	2.26686	1.47799	0.506611	1.34751	2.60354	0.575161	0.616581	1.06358
CIART	0.222192	0.287613	0.550416	0.944023	0.0851844	0.0672692	0.260344	0	0.671188	0.464469	0.271088	1.1797
MRPS21	71.9957	55.6611	69.4034	77.4268	77.8537	63.7291	72.0799	92.8005	91.5618	93.6721	98.0214	95.4142
PRPF3	26.9977	31.0852	29.2571	37.4312	28.9586	28.7588	26.3983	23.9333	40.6315	30.3131	39.261	33.5727
RPRD2	5.79103	8.50773	7.63798	6.84499	7.91451	8.3444	6.61065	6.9264	4.71263	5.8286	4.73851	4.61869
TARS2	20.8003	19.3434	20.3729	20.2834	15.9247	15.5575	15.8862	19.2549	21.8795	18.1931	22.1525	18.1874
ECM1	10.7729	14.7044	12.5401	10.2547	8.05436	8.57808	7.87166	7.49009	5.0581	11.8515	5.35053	7.07202
ADAMTSL4	8.21355	9.50041	8.38118	9.14602	8.87771	9.11982	9.04414	8.34563	11.4843	9.17665	8.91145	11.502
MCL1	38.0754	41.384	38.8877	32.9646	33.8388	35.0866	29.2453	27.4428	26.1205	29.6052	25.4345	28.8962
ENSA	58.2042	48.82	52.1342	57.5474	47.8302	45.7175	50.2393	60.5541	58.6621	62.0197	56.5274	52.4469
U4	10.5443	9.17259	9.5162	10.1273	3.55384	5.38835	6.67774	0	9.26597	7.06915	7.14482	11.7803
GOLPH3L	10.0579	12.3112	10.2447	9.37156	8.98706	9.61359	8.76235	13.3774	9.84959	7.97494	5.31396	7.56198
CTSS	5.74953	6.80766	5.36824	5.57069	7.72512	7.78889	7.14436	7.68479	6.21736	6.57824	5.37967	4.94705
CTSK	0.809308	0.568435	0.776488	0.9568	0.875706	0.518165	0.681657	2.18743	1.55226	1.09843	1.44575	2.29049
ARNT	9.73421	11.2215	9.67479	9.39216	8.42917	11.4507	8.54263	7.07004	8.71102	8.40692	8.17592	8.35943
SETDB1	15.1972	12.51	12.5084	12.1714	13.0902	13.3741	12.8584	10.2357	15.4525	12.8366	16.2058	12.5742
CERS2	62.5543	72.2225	63.8313	56.6762	46.4064	54.6753	47.098	46.2114	42.7214	44.6995	40.3917	37.4125
RP11-316M1.12	1.88071	1.1474	1.73355	1.96928	0.498255	1.82205	0.318874	2.8789	3.34385	0.56889	0.650515	2.8202
ANXA9	0.452603	0.287464	0.21333	0.591375	0.380752	0.876972	0.339404	0	0.938648	1.32877	0.723651	0.574414
MINDY1	6.43143	7.51601	5.09336	5.81695	4.13896	6.37574	4.32899	4.65378	3.56951	3.50322	3.14657	5.86548
PRUNE1	9.1677	9.74851	9.7821	9.13518	5.39788	6.36905	7.26912	2.71137	7.04331	5.78145	6.60501	7.84383
BNIPL	0.457817	0.796007	0.363279	0.636212	0.222881	0.123205	0.600447	0.372031	0.528969	1.22089	0.717172	0.0780957
C1orf56	1.26593	0.79028	1.90431	2.22335	0.731693	0.952455	1.66916	0.820788	1.14796	0.325314	1.97799	0.730541
CDC42SE1	35.2036	39.5437	32.9848	30.138	23.8951	28.9105	24.2557	28.2367	25.1981	24.9103	19.853	21.2183
MLLT11	10.2796	12.2494	8.807	10.8424	9.04768	11.0436	11.6722	14.7908	7.48309	10.5695	9.26129	6.6437
GABPB2	2.89721	2.92564	3.19546	3.1159	2.20478	2.27749	2.11755	1.88966	2.21935	1.80922	2.35653	2.69217
SEMA6C	4.41009	4.94262	4.58219	5.10088	2.57435	2.10247	2.5219	1.46298	2.73489	4.1621	3.95032	4.0352
TNFAIP8L2	25.0242	26.0142	26.9884	28.4291	24.0111	14.5415	18.0573	16.9065	27.7224	26.9888	26.0568	34.4225
SCNM1	27.7886	24.2529	25.3754	29.1803	20.0903	21.057	28.4518	32.8423	33.2453	29.0735	36.2362	36.3671
LYSMD1	1.23156	0.842494	1.2713	0.919239	1.25581	1.56193	1.10778	2.44283	1.64305	0.447277	1.64438	1.94803
TMOD4	4.03414	2.59622	3.51578	3.94383	3.4153	2.47306	3.06221	5.66744	2.78398	5.14554	3.91953	4.89873
VPS72	66.1844	70.3659	79.2369	75.9885	64.533	65.4231	69.3143	58.9656	62.1718	60.013	74.972	51.0966
PIP5K1A	13.5299	16.5386	17.739	14.4172	14.7831	16.6157	17.2855	13.7268	14.0844	14.5267	14.4454	13.3562
PSMD4	136.06	117.228	131.567	144.8	114.683	106.985	117.522	135.845	167.238	157.104	158.02	145.459
ZNF687-AS1	0.284493	0.864179	2.2552	0.376745	0.299162	1.48835	1.51115	1.2484	1.37502	0.687213	0.766926	3.43589
ZNF687	6.81363	8.07773	7.43877	7.51346	6.55644	7.64819	8.31463	7.40161	7.00158	6.82509	6.4454	5.64845
PI4KB	15.9164	17.6532	16.5251	16.2779	15.2644	16.8133	15.5093	17.8209	14.3665	13.4932	14.5497	18.5214
RFX5	21.4191	19.5391	20.193	25.6589	22.7595	20.8703	18.2473	16.7994	17.9641	18.535	19.0385	20.4662
RFX5-AS1	4.81622	3.41906	3.99113	3.32938	7.64462	3.52151	4.44831	6.09216	7.86575	8.99138	7.72921	8.37065
SELENBP1	2.60291	1.42552	1.90041	4.17229	0.917473	0.239494	0.878419	1.38255	4.70249	1.35099	4.78513	4.70305
PSMB4	225.003	185.742	232.018	229.103	202.853	180.973	194.108	241.564	272.826	264.145	272.279	274.619
POGZ	14.8171	13.9368	14.1934	13.571	15.9524	15.4094	15.4061	14.1835	17.2749	14.4415	18.1917	17.5179
CGN	0.115599	0.30402	0.159213	0.165233	0.246013	0.223986	0.275196	0	0	0.490966	0.13816	0.140851
TUFT1	0.983819	1.25869	0.957206	0.685286	1.31296	1.55649	0.92126	1.12219	0.0951796	1.03143	0.696387	1.81987
SNX27	3.80287	4.42182	3.61053	3.2585	3.89408	4.84003	4.79714	3.986	2.96524	3.63355	1.95953	3.69465
MRPL9	61.1371	55.7163	58.6845	55.6555	58.0174	55.0963	68.239	65.238	71.9697	67.7555	68.6455	76.7788
OAZ3	0.0649687	0.233231	0.320142	0.206486	0.19357	0.214004	0.0676661	0.071273	0.0799293	0	0.277808	0.152939
RP11-98D18.3	2.71974	4.11045	3.30717	3.05005	2.70538	2.77734	1.45461	0	0	0	6.08134	5.79298
TDRKH	2.66315	2.91354	2.50987	2.3126	2.42299	2.77747	2.62973	2.47455	1.82875	2.45396	2.09681	2.59167
TDRKH-AS1	1.54592	0.853798	0.541973	1.33999	0.591138	1.4977	1.9614	0	1.3091	2.79417	0.496433	1.92746
THEM4	7.69956	7.91438	8.44253	8.62444	8.68111	6.98487	8.04217	6.90978	10.9399	10.0219	10.6209	8.17338
S100A10	69.909	48.5827	56.1042	75.0855	55.203	57.588	61.6283	58.3316	87.7721	79.3036	104.839	71.5911
S100A11	114.313	92.0706	123.15	133.944	99.5608	89.777	108.618	116.724	256.877	246.095	259.953	263.707
TCHH	0.0762702	0.0720533	0.0387013	0.131125	0.130154	0.0427792	0.14215	0	0.232819	0.134261	0.294789	0.0739537
S100A6	553.799	360.123	536.175	655.627	169.541	160.331	188.385	259.066	561.123	448.264	543.579	605.593
S100A4	475.849	295.001	447.895	507.164	247.344	233.341	248.859	310.009	670.291	557.258	652.618	670.223
S100A13	5.26864	2.21131	3.1747	4.83639	2.30846	2.08813	5.08207	2.29882	4.94558	4.36649	3.11665	6.40351
RP1-178F15.5	0.372901	0.489133	1.11849	0.987642	2.15671	0.686414	0.699091	0.045454	1.44185	0.519675	1.55988	0.801492
RP1-178F15.4	1.72329	1.39965	0.723934	2.02853	0.769866	1.47312	0.598279	0.16475	0.950192	1.91498	0.251282	0.587926
CHTOP	31.868	25.8314	32.1589	30.0728	27.2691	23.65	29.6357	31.2244	33.4808	32.6111	31.733	27.739
SNAPIN	28.4154	24.1396	18.5035	21.4285	23.6739	21.1012	24.4634	24.3649	18.0821	26.6339	15.9266	21.9484
ILF2	137.986	158.926	142.567	147.054	147.546	156.989	143.93	204.198	102.972	121.132	109.153	107.686
INTS3	17.5404	17.1642	15.7929	16.9665	17.6882	16.3671	15.5708	18.4997	17.6556	19.7113	19.5203	17.0638
SLC27A3	4.54165	4.91714	4.05727	4.76414	5.56593	4.0428	4.70403	6.81269	8.33556	7.17781	9.03558	9.75984
GATAD2B	8.18176	10.0781	6.94413	7.30405	9.4002	10.4599	7.69754	9.22746	6.25331	7.11141	6.78847	5.75759
DENND4B	27.8736	29.2909	26.8814	28.8363	29.2713	29.4643	29.1993	24.254	29.2545	28.7201	33.1697	34.4891
CRTC2	26.9482	25.471	23.9401	28.5304	26.5421	26.1283	23.8653	34.0447	31.1654	26.3455	33.493	31.47
SLC39A1	0.886807	0.623665	0.665868	0.687793	1.14025	0.505853	0.656034	0.0202048	0.597218	0.631402	0.369803	1.22998
RP11-422P24.12	1.58194	0.928301	0.0423655	2.12983	0.762443	0.842931	0.659049	0	1.59868	0.845093	1.47053	1.13338
CREB3L4	8.63656	9.27156	6.13743	8.31335	10.0413	9.09537	8.55203	8.76415	9.47133	7.15434	7.87012	7.12675
JTB	10.0842	9.80441	11.6397	11.7133	12.5286	7.18413	12.8655	13.9417	22.5813	19.1451	24.702	24.0762
RP11-422P24.11	0.534658	0.587842	0.700016	0.821665	0.919692	0.460429	1.03122	2.17237	0.556848	0.423143	0.662672	2.08755
RAB13	17.4697	12.3917	16.2201	22.7658	13.0194	11.2947	11.9758	12.326	24.5348	24.6842	24.7638	22.8277
RPS27	1975.77	1719.88	1944.14	1745.5	1912.36	1681.22	1857.41	1943.35	1844.55	1925.97	1816.46	2084.16
TPM3	57.0777	65.0198	56.7987	55.2671	62.9183	59.5031	55.7048	59.9451	49.3363	51.054	45.2298	49.5745
C1orf43	75.3526	69.3164	72.7637	65.7198	63.9759	63.2633	59.744	57.9042	58.676	65.0611	57.5259	64.1718
UBAP2L	64.9358	71.2995	64.2345	71.1799	62.5385	66.9629	60.7802	62.6401	55.4111	58.3076	58.4669	50.4592
HAX1	73.7056	61.9067	69.9547	68.8113	63.2878	59.5095	55.9475	80.3879	73.9628	57.7131	61.3273	70.9538
AQP10	1.45979	0.931569	1.49806	1.15881	0.741731	0.689302	0.587717	0.628016	1.61699	1.21948	1.37979	0.602657
ATP8B2	7.59359	9.56715	7.09037	6.8213	9.04968	11.0437	9.03476	10.7789	6.52506	7.02613	7.66831	8.65623
IL6R	5.05281	5.57676	3.84981	3.45263	12.781	14.7037	11.603	10.5112	5.9845	8.12425	7.35308	6.61231
UBE2Q1	27.9841	29.0447	29.8752	26.5501	24.948	21.9124	23.25	19.5175	25.7419	23.7117	27.1012	24.4448
ADAR	27.9142	33.6622	27.1347	26.7155	31.5213	34.5181	29.9826	31.9755	20.9175	23.7941	19.8053	20.7986
PMVK	33.9644	36.0037	35.1227	33.3252	42.8765	40.6155	42.0875	62.6468	36.6189	25.6971	31.4942	29.5997
PBXIP1	14.0081	16.0669	15.3954	16.9453	15.649	17.1708	19.3898	24.2826	18.7218	19.6318	17.6732	20.9476
PYGO2	20.0411	21.2136	21.9565	20.3889	20.8956	18.7378	19.45	19.1543	18.197	21.6209	19.4137	19.6832
RP11-307C12.12	1.68688	2.01372	2.03291	2.42003	2.09414	3.43876	1.5739	3.55548	1.88385	1.27337	2.6788	3.23721
SHC1	27.745	28.0574	26.7299	27.2551	20.053	20.4743	19.8317	16.9238	19.2549	20.3065	17.1579	23.1028
CKS1B	36.0779	40.8197	34.637	36.325	32.1785	30.3179	32.1994	36.0938	26.9684	28.0552	31.1993	34.7387
MIR4258	9.56553	6.81674	11.569	9.80696	6.21913	11.0608	8.67718	0	0	0	9.1787	6.0005
FLAD1	13.6723	11.5072	12.8296	12.8503	13.0956	10.6925	12.6798	17.4924	16.3053	13.4574	18.1282	16.1269
ZBTB7B	10.0778	9.72468	10.1547	9.00274	6.29716	5.70607	5.44195	6.88751	7.96223	8.67118	8.33605	8.34145
DCST1-AS1	2.42536	2.57053	2.6347	2.77453	2.84377	2.64756	3.30877	0	1.59099	5.33179	3.17542	3.14663
ADAM15	43.8167	44.686	44.3596	43.8052	40.9499	45.0563	46.1103	46.3168	44.6754	41.8984	47.2104	50.6081
EFNA4	3.52948	1.60386	2.46475	1.7552	2.48606	1.88283	1.14003	5.77255	2.06118	2.71876	3.50933	3.33805
EFNA3	0.417251	1.14156	1.47335	1.17332	0.704193	0.958192	2.17288	1.33743	1.56173	0.272793	0.603346	0.822476
EFNA1	1.12173	0.699462	0.368241	0.559048	1.28421	2.20855	1.48865	1.78633	1.03344	0.35299	0.925004	0.796254
SLC50A1	28.2634	27.4901	31.8531	32.5708	28.4897	31.0274	28.6705	41.219	33.1552	27.2996	29.8174	31.632
DPM3	33.5419	22.7198	25.6788	30.3296	37.0278	26.9413	35.5457	44.9021	60.1014	39.8445	60.5967	46.3431
KRTCAP2	1.31917	0.832649	1.04975	0.565673	2.17987	1.38757	2.00203	0.137826	0.0662424	0.140068	2.45253	1.65877
RP11-201K10.3	1.15599	1.8793	0.599193	0.460899	0.555516	0.722541	0.349545	0	0	1.87083	1.52521	0.0763326
TRIM46	1.47067	2.52029	1.82638	2.16013	1.88751	2.15612	1.85706	2.33996	1.63549	1.97698	2.87333	2.67744
MUC1	4.28353	3.32005	4.86311	6.10755	1.72715	1.78218	1.76539	1.7698	4.75147	4.46188	4.73303	5.54074
THBS3	5.74122	5.05673	4.12731	5.34521	9.12712	8.81084	11.3683	5.86275	9.2644	11.5491	12.0513	13.2689
MTX1	9.51992	9.94715	6.55979	6.46625	9.49973	8.35886	7.98573	6.20976	6.79815	8.47809	9.1843	7.2682
RP11-263K19.6	1.43363	1.16038	0.900266	1.39661	0	1.00577	2.52292	0	2.12868	0.964509	2.57343	0.404778
GBAP1	3.3529	3.13924	4.46359	4.52215	4.96929	3.12834	3.69482	5.1006	3.69274	3.35342	3.93091	5.60478
GBA	16.4496	22.4422	15.6447	17.3262	11.3868	12.9897	16.8647	15.5255	13.6102	8.28031	13.763	14.1579
FAM189B	16.8143	21.8075	20.8945	21.3582	19.597	22.3133	20.5349	22.1783	18.462	23.5222	17.7146	18.7845
SCAMP3	55.0114	49.573	49.077	47.0469	49.1665	52.0323	49.9071	55.1869	35.9052	41.8856	37.3023	46.2853
CLK2	56.4066	47.0948	59.8657	61.4336	58.8536	49.7471	59.9298	56.8064	81.8043	78.6263	100.154	65.9241
HCN3	5.13595	3.16182	4.18511	3.8948	2.2952	2.3603	1.48589	1.47145	5.24624	2.37902	3.58408	4.09598
PKLR	8.88119	4.88911	9.22893	11.8158	0.815543	0.558156	0.701592	0.464569	8.02259	6.17606	5.10833	5.47025
FDPS	193.863	167.286	179.655	200.155	182.163	165.022	172.222	205.818	189.986	196.061	192.317	191.926
RUSC1-AS1	1.64904	1.07519	1.04272	1.42551	0.82288	1.04288	0.489012	0.739814	1.17741	1.69166	1.42645	1.2424
RUSC1	9.23701	9.70148	10.3381	10.0951	10.4395	9.28081	8.94728	9.01371	10.0144	10.0531	8.53239	13.9396
ASH1L	2.97718	3.71806	3.32243	3.20164	3.57137	5.26228	4.2471	3.78334	2.7154	3.54253	2.56845	2.69364
ASH1L-AS1	4.99327	3.27695	3.86312	2.36741	3.43027	3.34447	5.65002	3.34379	6.52772	6.38589	4.58431	3.59635
MSTO1	10.1173	7.72566	11.0092	8.64972	10.0966	7.36789	8.43225	10.0635	10.7873	9.42084	12.3132	12.1782
RP11-29H23.8	0.735999	1.20098	0.573397	0.649773	1.42672	1.31805	2.85717	0	0.137194	0	0.290252	0.273924
YY1AP1	15.0979	17.7491	15.6225	17.3818	20.1002	18.0852	17.8437	13.6072	18.775	16.3809	15.8773	19.1366
DAP3	38.9513	33.4517	38.5304	39.2369	36.3143	34.6174	32.5876	41.4233	36.0097	29.9291	36.1124	36.7294
MSTO2P	4.86338	5.02493	5.5794	5.09141	6.19112	4.99822	6.50276	6.04828	5.05346	7.20502	6.88822	6.82746
GON4L	6.98021	8.1182	6.56749	7.78475	5.36087	6.62801	7.38705	6.09122	6.77003	7.33255	7.72673	6.8533
SYT11	3.79306	5.82451	3.46535	3.36303	4.53945	5.59612	4.50926	4.531	2.59515	2.57755	1.95437	2.58442
RIT1	6.35533	7.2569	6.60955	7.3957	4.70805	7.85052	4.87422	5.48847	7.84995	5.76982	4.6648	7.98861
KHDC4	12.9229	13.0279	13.0769	15.0233	12.7093	15.5458	14.7425	11.907	12.1107	11.3588	14.5808	13.3093
ARHGEF2	31.6535	39.8897	34.3276	36.3886	36.8826	39.2906	38.5342	37.4405	34.2188	34.2967	35.0128	34.5142
ARHGEF2-AS2	0.728999	0.629095	0.808813	0.88494	0.570378	0.819768	1.97951	0.888598	0.526224	0.544249	1.29481	0.173208
RP11-336K24.14	0.251137	0.421056	0.115296	0.654586	0.104796	0.289647	0.859423	0.0874622	0.252218	0.18888	0.644766	0
SSR2	177.527	160.794	157.105	175.267	164.778	169.589	174.389	265.373	164.035	171.554	162.988	212.136
UBQLN4	27.9148	30.0788	27.3671	25.7103	31.7571	32.5275	25.7346	20.5724	21.4101	20.9095	23.1798	25.0967
LAMTOR2	102.332	80.84	108.615	115.133	106.651	81.1149	104.981	125.1	102.601	98.9983	93.6178	141.993
MEX3A	3.11852	3.05879	2.69716	3.22708	2.97543	3.10793	2.02778	1.70849	1.67722	2.37484	2.37614	2.47669
LMNA	76.6459	82.987	74.5682	81.3298	29.2616	34.3282	30.5043	42.9645	49.9144	52.0867	49.9761	66.0579
SEMA4A	6.99787	8.44751	5.68006	7.73137	11.9071	15.2406	9.97055	14.1353	6.8031	8.63397	6.80241	10.3383
SLC25A44	10.7856	11.1982	12.3915	10.6116	15.1681	12.9372	12.9101	10.3998	9.88899	11.9933	10.8669	10.9998
PMF1	27.4445	21.4308	27.3839	23.1081	29.7788	24.0595	28.2411	37.7241	44.5148	45.2492	57.9751	49.3429
PAQR6	3.34655	4.51178	3.88667	3.74036	7.97823	5.28354	5.96172	3.37874	8.57497	11.0862	14.1927	9.76811
SMG5	23.2753	29.7176	23.9963	23.7132	32.5941	34.2149	30.509	33.401	31.6898	30.4251	30.4017	31.6894
TMEM79	3.74311	2.88261	3.90385	3.38092	2.45736	2.72875	2.9464	1.49074	3.8104	3.05293	4.28333	3.50232
GLMP	17.5364	21.2283	24.0831	24.2273	17.9461	20.84	18.9913	26.9599	21.5026	15.0522	20.278	28.6461
CCT3	171.043	180.031	162.098	161.478	169.676	161.1	151.894	181.599	163.164	154.953	165.928	152.51
MEF2D	12.2662	13.963	11.3062	12.2676	9.79833	13.4001	12.0985	9.59022	9.45183	11.1707	10.2025	9.11598
IQGAP3	10.5444	9.99721	10.2849	11.1931	9.51425	9.47808	10.1408	7.79255	14.8388	13.1198	16.4694	14.458
TTC24	3.18006	3.29638	2.7761	2.72369	10.1402	11.7993	12.5069	9.48818	4.12089	5.43273	5.74454	6.12093
NAXE	12.2063	8.97675	12.2463	10.7331	13.5548	11.6532	13.172	14.0759	13.5734	13.5317	14.3085	14.7066
GPATCH4	62.0512	51.5316	57.003	64.2763	51.3827	45.491	56.1825	43.0776	75.3548	62.0823	74.9612	53.3423
BCAN-AS1	1.11551	0.986703	1.12961	0.423166	0.0992798	0	0.072614	0.382423	0.313994	0.0485804	0.891127	0.677896
BCAN	0	0.100001	0.124135	0.108699	0.126934	0.02105	0.331904	0.476722	0.324591	0	0.309695	0
RP11-284F21.10	4.37489	3.18873	3.83695	2.88522	0.672048	0.591017	0.344917	0.541766	1.64655	0.89064	1.80656	1.40931
RP11-284F21.7	3.81555	3.50364	2.22223	3.43394	0.422005	0.681886	0.617315	0	0.781276	2.47798	0.619834	0.985778
NES	0.595075	1.45876	1.15067	0.828108	0.141414	0.288257	0.336153	0	0.265898	0.135873	0.365652	0.0774225
CRABP2	0.674738	0.842052	0.694997	0.2062	0.818688	0.201136	0.0810868	0	1.45954	1.47075	1.73691	1.51399
ISG20L2	22.8406	23.1458	20.958	21.9043	19.8799	19.321	19.572	19.308	17.6815	20.2513	16.1898	16.7817
RRNAD1	10.2377	8.58674	9.42808	9.26976	8.29195	7.73145	10.2234	10.7002	12.3928	11.4604	10.534	7.88782
MRPL24	89.9392	80.0525	95.5007	96.4286	88.7786	73.826	85.3672	77.5464	106.935	85.9822	103.337	92.0524
HDGF	275.519	239.149	274.033	276.096	281.858	253.684	259.315	260.791	311.671	300.344	287.217	283.472
PRCC	55.4664	54.5183	55.679	57.6591	58.4812	55.2098	53.3854	65.094	54.0041	52.907	53.0243	53.9903
SH2D2A	27.7272	55.3529	31.4271	22.1983	6.70274	6.72779	6.77848	4.74351	15.4479	15.1321	9.43349	11.039
NTRK1	8.7674	16.6172	10.4412	6.91866	2.74696	3.31488	3.0681	7.207	3.99675	4.27102	4.48149	5.18495
INSRR	0.275395	0.39143	0.237165	0.0476727	0	0	0	0	0	0	0	0.127116
PEAR1	12.8538	13.182	14.1686	13.3223	4.8747	4.06523	3.84094	4.63977	7.83138	9.46544	8.04267	8.7339
ARHGEF11	3.02799	2.85664	2.36543	2.3489	3.27697	3.57046	2.94024	2.81885	2.92257	4.1677	1.81178	2.72708
ETV3	2.58697	3.01131	2.65239	2.29564	2.71803	3.97652	2.68513	2.48805	2.32793	2.34575	2.66051	1.8666
LINC02772	1.78509	1.54046	1.49154	1.52868	0	0	0	0	0.517664	0.663386	0.381656	1.09622
RP11-217A12.2	6.05183	6.85117	5.71373	6.9502	11.4604	9.76351	9.74843	7.5643	0.69857	3.74042	2.33606	0.813622
FCRL1	0	0	0	0.102928	0.723016	0.425736	0.373622	0.513786	0.0394048	0.224965	0.366811	0.1744
KIRREL1	0.410206	0.327518	0.221622	0.362148	0.331332	0.729164	0.627852	0.952196	0.17867	0.467271	0.112737	0.204446
CD1C	0.862391	0.357219	0.591243	0.456815	0	0	0	0	0.202091	0.320487	0.42755	0
SPTA1	23.0995	15.8311	21.905	28.0454	3.9711	3.75586	4.23105	4.34559	19.5144	14.303	20.2845	19.3877
MNDA	1.93087	1.78488	1.78794	1.70466	3.49877	1.71212	2.30077	4.12877	5.43547	2.24999	1.947	2.17721
IFI16	17.491	27.2237	21.4136	20.8596	20.4282	31.1085	24.0603	24.191	15.6566	18.803	13.18	13.1105
CADM3-AS1	0.261644	0.142198	0.387622	0.530789	0.365872	0.28045	0.440651	0.868565	0.317981	0.201709	0.33119	0.341862
ACKR1	1.23584	0.148811	1.92422	1.00225	0.113334	0.375895	0.0898013	0	0.568265	0.427229	0.801492	1.33842
FCER1A	155.486	163.634	169.375	147.611	64.8419	66.5731	66.2475	115.402	65.5114	68.2982	67.5289	79.0637
DUSP23	50.285	42.2628	49.9385	45.7427	33.9487	35.4273	41.4456	31.2056	53.8262	56.9386	59.9997	62.8649
SLAMF8	0.238561	0.292789	0.0473245	0.366621	0.131625	0.1284	0.331287	0	0	0.517156	0.131413	0
RP11-190A12.10	0.031488	0.0135864	0	0	0.393201	0.388951	0.393545	0.215897	0.114141	0.142615	0.0585409	0.0926552
CFAP45	1.72755	1.62805	1.4981	1.3799	0.829015	0.757134	0.699716	0	0.686764	1.92346	1.0451	0.898101
TAGLN2	633.789	529.972	593.488	576.742	496.016	460.658	482.845	620.444	576.432	558.145	563.659	605.58
IGSF9	0.0345721	0.114564	0.422194	0.189235	0.157537	0.375131	0.295262	0	0.595464	0.141327	0.308518	0.700611
LINC01133	0.908528	0.0468947	0.291062	0.83957	0.0520843	0	0.0442173	0	0.955077	0.552203	1.53912	1.06023
PIGM	4.10539	4.60527	4.12856	4.76917	4.43665	4.71948	4.14288	5.15008	5.58508	5.60822	5.48889	5.53714
IGSF8	11.8599	12.1925	10.9973	11.8569	17.2325	16.7923	16.3315	14.0564	14.9432	16.1251	11.9289	18.028
RP11-536C5.7	0.373681	0.798499	0.209679	0.329902	0.187119	0.189633	0.630127	1.01943	1.21969	0.479431	1.07517	0.60101
PEA15	30.2047	39.6491	30.4534	29.2764	31.9385	32.6643	31.2449	30.9231	24.4678	24.8	21.3873	22.2663
DCAF8	24.2807	21.614	23.3551	23.0149	21.861	20.2792	22.8262	20.8112	24.7861	25.0897	28.0544	26.743
PEX19	9.16253	9.9287	7.86365	7.40369	8.5276	6.79906	7.22926	7.56121	5.59298	5.24896	6.18072	6.46691
COPA	23.9984	31.1509	23.8478	26.4153	25.006	25.3996	21.2087	23.5426	24.454	24.5866	22.9422	23.757
NCSTN	35.2138	33.948	35.9632	39.1173	38.4961	40.3042	40.3444	38.0595	37.5901	34.2597	39.1159	35.9902
NHLH1	0.505145	0.280504	0.682288	0.261762	0.163592	0.77664	0.274496	0	0.212302	0	0.183744	0.427098
VANGL2	1.94574	1.97689	2.19669	2.12524	1.66829	1.45825	1.44205	2.19272	1.35958	1.75899	1.53569	1.93778
SLAMF6	0.34767	0.57887	0.646282	1.16456	0.0806464	0.525053	0.340805	1.8821	0.952506	0.0285007	0.446755	0.80587
CD84	9.77252	12.5214	10.1815	12.1583	7.24986	7.73915	7.09405	5.2221	6.77543	6.38168	7.13877	6.50955
CD48	1.5964	1.22125	1.4975	2.46831	2.21561	2.73374	3.05575	5.20661	1.76686	2.69375	2.44655	4.90174
CD244	7.62956	9.06698	8.54449	9.7579	11.7933	12.6698	13.2012	12.1499	14.2153	13.7818	11.3247	17.2893
F11R	8.13898	8.31994	7.73472	7.71409	6.53616	6.16166	5.48576	6.85246	6.94791	6.83788	5.74999	8.60392
TSTD1	32.0075	25.5336	28.913	37.5967	11.1443	11.3411	14.3796	8.24858	9.77443	10.8759	17.8231	9.35418
USF1	29.4857	25.7483	26.0514	30.1067	37.9607	32.3423	36.2342	30.3514	40.4449	32.8332	46.776	37.1873
ARHGAP30	23.2397	29.2728	21.4659	24.1057	32.0586	34.2184	29.887	36.054	19.7637	19.7442	20.0443	17.2331
PFDN2	182.563	132.778	185.205	170.958	126.734	120.096	142.852	156.196	243.287	215.027	218.549	221.552
NIT1	7.5281	5.34423	7.17989	6.00347	6.65135	6.18383	6.49998	6.47097	7.66861	9.81483	7.51781	6.74186
DEDD	15.8204	16.0534	13.8454	13.9375	12.4246	14.5208	11.7051	11.2782	13.9999	11.0597	12.7983	14.046
UFC1	127.496	100.222	110.698	111.331	106.987	107.191	116.454	152.633	118.125	147.771	138.711	129.844
USP21	17.2612	15.0201	18.1687	17.945	11.4604	12.3791	18.1656	10.9889	17.334	16.986	20.1798	14.3081
PPOX	18.2171	12.8683	19.9976	18.9189	9.88936	10.7832	8.84843	12.468	20.1934	14.2415	28.9832	28.6671
B4GALT3	24.9169	19.064	19.0317	22.5418	21.5902	17.8992	19.0972	19.4448	21.1707	20.4704	23.2702	20.9326
NDUFS2	45.261	43.2964	42.9223	51.2939	41.0675	42.803	45.6063	39.8649	46.7144	47.3409	43.0266	44.1025
FCER1G	25.5965	14.5177	19.1773	22.5436	9.96601	8.55312	9.57815	10.4624	18.1832	20.4201	20.8587	25.4449
TOMM40L	12.4471	12.618	9.26147	9.70836	8.35711	10.0935	8.95526	8.71272	8.44725	8.70176	9.29694	7.37401
MPZ	2.614	2.52259	2.0324	2.39461	3.10347	2.76394	3.55686	1.18201	3.0381	3.39479	2.62587	3.79737
SDHC	17.1955	22.2454	19.892	20.1086	28.9517	24.292	19.1615	32.997	20.5439	18.8876	9.91793	8.41523
RP11-122G18.14	1.94241	1.26588	3.01294	1.44047	2.00171	2.2883	1.40805	3.16319	2.48528	0.563043	1.45893	1.54273
FCGR2A	25.5373	29.8573	30.901	34.1567	6.7752	5.55676	4.78122	4.35359	19.9212	20.2709	15.4385	15.9662
HSPA6	1.86004	1.28411	0.740811	1.53686	0.208969	0.311889	0.273204	1.40977	2.17939	2.22659	1.83988	1.17154
FCGR2C	0.111574	0.11554	0.378483	0.705935	0.586636	0.324282	1.2008	0.770671	0.947793	0.829277	0.985304	0.875499
HSPA7	0.539149	0.331971	0.421456	1.47941	1.91537	2.51285	2.71661	0.426282	1.05001	0.392601	0.460542	1.20803
FCGR2B	1.30571	0.974263	1.08789	2.2822	0.647225	0.0894437	0.0686832	0	0.475194	0.343098	0.122602	0.25648
FCRLB	1.06523	1.16683	1.26282	1.0909	0.485401	0.330242	0.16272	0	0.923608	0.527823	0.580923	0.348883
DUSP12	17.6288	16.7033	16.8038	16.7378	17.3908	12.1292	14.6886	11.1688	14.8423	14.9072	18.0358	16.6169
ATF6	5.40664	6.41281	4.96678	5.19053	5.95955	5.79371	5.50112	3.50231	5.07088	5.783	4.14214	4.18559
OLFML2B	0.392949	0.825138	0.543711	0.650461	0.143476	0.253795	0.136421	0.598721	0.258983	0.334652	0.220687	0.108924
NOS1AP	0.0188782	0.138148	0.0161783	0.0999992	0.135653	0.0804734	0.117972	0.358975	0	0	0.0912532	0
C1orf226	0.260417	0.247202	0.355681	0.201169	0.159743	0.946105	0.264449	1.24591	0.120144	0.0241944	0.375219	0
UHMK1	6.81131	8.22111	6.92147	6.02199	4.53535	6.14563	4.31711	4.13929	3.58501	3.2431	2.8252	3.37183
UAP1	16.2665	16.0007	15.0461	14.6945	16.0556	16.6976	15.6254	18.4742	15.1872	14.5858	16.197	18.0754
DDR2	0.159028	0.087073	0.0323088	0.106508	0.206633	0.111567	0.114228	0	0.0963785	0.224169	0.259974	0.0701573
HSD17B7	9.67581	9.8618	12.1859	12.9577	11.1143	13.7285	10.435	9.50304	14.9948	16.8249	13.7043	13.8176
RGS5	0.240417	0.314928	0.392915	0.465319	0.483479	0.415073	0.375598	0.747656	0.590474	0.257727	0.338093	0.50475
NUF2	22.5552	17.8998	20.1174	20.072	19.2786	17.6562	20.3835	14.6348	23.6629	22.0772	21.2376	28.4551
PBX1	4.93923	6.12308	3.52998	3.55714	1.90366	2.58456	1.57463	1.75786	2.29598	2.31148	2.07737	1.66005
MGST3	25.3621	21.8974	23.3044	26.4874	24.8846	23.8321	25.6538	26.3239	25.8902	32.82	27.4462	27.9585
ALDH9A1	19.1328	17.7385	15.7315	16.4223	19.5589	19.1415	19.656	23.1184	13.5549	14.834	15.5876	14.4122
TMCO1	19.8052	16.3099	15.4448	16.8417	14.2403	13.2837	16.3847	16.2018	13.9553	17.5747	13.4897	15.2594
TMCO1-AS1	0.287325	0.423767	0.195866	0.495796	0.640903	0.151834	0.285652	0.397987	0.975535	0.618824	1.28689	0
UCK2	13.7892	15.5348	14.851	13.961	16.8142	16.1713	16.7492	15.2718	11.1059	12.3593	10.6456	12.0259
RP11-9L18.2	0.641735	0.758077	1.0388	0.579142	0.724812	0.870407	0.460439	0.782229	0.952424	0.317981	0.397693	0.642217
POGK	7.3577	7.75404	6.44508	6.53468	8.11079	9.4078	7.76574	7.11025	5.31101	5.65916	6.40081	6.09188
TADA1	11.28	8.44399	9.65815	9.24887	12.08	10.0716	8.24617	7.51162	9.61819	11.7121	11.8928	7.63728
GPA33	0.0881616	0.220631	0.177077	0.233499	1.28438	0.896824	0.619798	0.671642	0.687577	0.583594	0.194638	0.586515
POU2F1	2.37881	2.71435	2.96308	3.1903	3.46965	3.99097	3.29452	3.84607	3.77457	3.48398	3.34447	3.14045
CD247	0.467713	0.196042	0.697858	0.412918	0	0.242745	1.06125	0	0.543121	0.201749	0.32608	0
CREG1	38.5559	39.8085	40.4599	38.007	42.4654	43.2394	41.3848	37.6641	38.7851	41.0766	39.3276	36.4794
RP3-455J7.4	0.0111294	0.0537835	0.190754	0.147383	0.468131	0.37738	0	0.827523	0.557468	0.516997	0.155184	0.1253
RCSD1	7.11293	8.00478	6.76815	6.29737	10.8704	11.5062	11.5944	9.9762	7.51929	8.1927	7.60799	7.43451
MPZL1	12.748	9.23693	12.1877	13.4357	13.8601	11.7985	11.6852	13.985	10.0922	10.282	11.5094	8.07677
MPC2	60.92	43.6062	59.3322	56.7912	25.1575	26.6976	26.5124	26.9039	39.1988	29.43	32.0838	35.8724
DCAF6	24.7335	22.858	20.5159	22.343	12.0752	11.3718	11.3844	10.9011	21.8442	15.8964	17.1463	16.8526
GPR161	0.979622	1.03114	1.25345	0.68868	0.678278	0.688367	0.516445	0.453312	0.334779	0.483157	0.444073	0.773641
TIPRL	22.5447	19.2756	21.979	20.7982	21.1075	18.9811	18.7625	18.5422	21.4302	18.7346	19.0316	18.1492
SFT2D2	5.71258	4.60427	5.75073	4.34391	4.87287	5.07096	5.36981	3.80093	3.79671	3.87294	4.17386	4.91162
TBX19	0.385681	0.532522	0.141076	0.423544	0.642974	0.291631	0.695617	0.676511	1.1573	0.20101	0.708293	1.23237
ATP1B1	5.37257	6.92006	5.8129	5.01879	4.42495	6.3211	4.74339	5.4595	2.65865	2.3807	3.42287	3.7026
NME7	8.43596	8.31132	7.66368	8.02878	5.63163	5.63876	7.66764	9.71275	7.42847	3.20262	3.09165	4.25504
BLZF1	4.63311	4.71874	2.88921	4.18165	2.41528	3.90874	3.34012	4.0712	2.96104	3.92001	3.7573	2.79829
CCDC181	0.48063	0.737356	0.549188	0.999513	0.0842355	0.455292	0.511709	2.13511	1.76453	0.337383	0.476566	0.131179
SLC19A2	3.96471	3.37576	4.21379	3.22569	3.14729	3.2536	2.79336	1.66775	3.83246	3.45235	4.62492	2.70524
RP1-206D15.6	0.177151	0.083823	0.0724961	0.112465	0.00872124	0.0829204	0.0829242	0	0.0734644	0.040684	0.101765	0.0224095
F5	0.0303431	0.165488	0.0487564	0.15805	0	0.138164	0.0853277	0	0	0.15223	0	0.133541
SELP	7.62809	11.2322	8.7958	8.18869	2.28739	3.21632	2.56028	3.66569	3.23659	4.48921	4.10689	3.70912
C1orf112	5.04168	5.07505	6.05806	4.76275	4.51949	5.18726	5.00383	5.20706	4.96965	5.81877	5.04174	5.37935
SELL	16.144	20.4091	16.9243	18.3741	28.5761	29.5208	28.2393	34.6614	30.344	31.568	29.7895	29.563
METTL18	4.60289	4.6708	4.51489	4.12891	3.69335	4.10115	4.25491	6.69215	3.70373	4.91183	4.07252	4.37048
SCYL3	1.38399	1.57265	1.55163	1.33189	2.0866	1.7489	1.75481	1.68698	2.1529	1.80094	2.79278	2.33591
KIFAP3	4.66151	4.59433	5.26949	4.81934	2.96155	3.22071	2.75971	1.95134	3.13158	2.57002	3.09027	3.25184
GORAB	2.68107	3.16199	3.10283	2.7826	2.97175	3.14632	2.68435	1.05044	4.29837	2.32039	4.10925	2.94824
FMO4	0.865672	0.538709	1.55426	0.958008	0.320531	0.425242	1.0794	0.995745	0.82501	1.09879	0.589362	2.27118
PRRC2C	31.5032	34.3639	32.2133	40.4254	35.0352	38.3498	35.4911	35.9722	41.5295	41.6166	42.6977	34.1496
PFN1P1	1.72592	1.6498	2.63107	2.05117	2.03597	1.41485	0.691378	2.7511	3.55838	1.6035	2.59168	3.39707
VAMP4	2.37656	2.56213	3.11292	2.829	2.43298	2.05146	2.09984	2.7527	2.23196	2.70504	2.68034	3.25089
EEF1AKNMT	27.246	25.8526	24.8564	21.302	21.2756	21.8017	19.6358	23.1938	22.2949	23.5014	16.8512	21.6333
DNM3	0.659229	1.24652	0.717529	0.906887	0.341043	0.731006	0.705902	0.0677696	0.388533	0.177099	0.403613	0.449812
PIGC	12.0539	9.36824	9.67576	9.72741	10.1886	7.42671	10.4305	7.06661	11.39	10.8219	10.282	9.81286
SUCO	5.65451	5.6048	6.64821	5.75101	4.76975	4.58739	4.65875	4.53332	5.94664	5.74458	6.2007	5.39213
TNFSF4	0.585615	0.81376	0.337791	1.07378	0.980297	1.67295	0.555191	0.93346	0.428849	0.495247	0.39781	0.929798
PRDX6-AS1	0.340609	0.37279	0.453862	0.286036	0.436795	0.370228	0.657586	0	0.146008	0.416785	0.934418	0.943803
PRDX6	136.808	119.27	134.272	120.311	120.934	119.68	118.677	141.566	177.648	174.108	167.84	167.436
KLHL20	3.28992	3.25924	4.07051	3.24577	3.53884	3.11559	2.46709	1.40356	2.13939	2.10138	2.47716	1.86039
CENPL	4.73395	4.74554	4.33676	4.81729	4.67605	4.50552	3.70511	3.19571	6.16272	4.05387	3.04852	4.17198
DARS2	10.1805	11.6688	11.5615	8.7693	11.3984	10.147	10.2708	7.80446	8.95775	7.95156	7.71977	6.45316
GAS5	52.258	47.8264	56.9994	53.5485	49.379	49.1072	62.5287	64.6701	64.808	63.4568	78.2284	71.5377
GAS5-AS1	1.75928	0.785882	0.997722	1.0659	0.816173	0.401037	0.718558	0	2.78886	1.76268	0.737523	0.423674
ZBTB37	0.653514	0.867469	0.788149	0.767995	0.496825	0.726773	0.638576	0.262012	0.616122	0.534781	0.780483	0.537458
RC3H1	2.93444	3.00068	3.46909	2.90664	3.79811	4.42944	4.06483	3.63664	3.4361	4.20901	3.48208	3.81383
RABGAP1L	2.01093	1.9402	2.18278	2.28454	1.80121	1.93742	1.50761	1.05593	1.96674	2.91311	2.29781	1.95105
CACYBP	41.685	37.771	38.953	37.6205	36.9189	35.2001	34.5872	27.2422	37.4924	35.9904	31.9805	30.8816
MRPS14	12.6789	15.0498	16.9384	11.4514	14.2634	10.6628	15.155	9.7583	17.2202	14.3081	13.5014	14.4715
KIAA0040	2.39245	2.23288	2.61476	2.62549	2.90327	2.39998	2.93336	4.35588	2.49627	2.99367	2.6969	2.54165
COP1	13.4336	16.0102	12.2298	12.0616	16.0993	13.4574	16.1646	15.9507	10.6961	12.2592	10.317	13.6781
CRYZL2P	1.83305	2.49948	3.21408	3.45399	2.83702	2.25298	2.28909	0.389068	3.83072	2.41474	3.23837	2.56684
RASAL2	0.585486	0.38646	0.430577	0.382404	0.32167	0.778823	0.424371	0.302022	0.1629	0.298408	0.667093	0.636813
C1orf220	0.566602	0.25576	0.420202	0.634896	0.152774	0.453922	0.760355	1.06253	0.248955	0.0911094	0	0.635675
RALGPS2	1.49461	1.39961	1.26817	1.58733	2.0424	2.18275	2.21555	1.93907	1.19313	1.21674	1.43062	1.58653
FAM20B	13.7374	16.4212	15.5845	14.2631	11.6972	11.8378	11.8524	10.6148	9.7408	9.08779	9.46745	8.06387
TOR3A	38.8599	33.6519	36.8193	37.7691	38.5941	28.3397	37.8994	35.6869	45.5058	33.4676	46.5076	39.2309
ABL2	2.01407	2.12858	2.08973	2.15928	2.18686	2.91046	2.30017	3.41387	1.6964	2.20722	1.97309	2.90585
SOAT1	4.16548	4.26735	3.893	3.38027	4.16203	4.16916	3.52312	5.11203	3.67831	3.72681	3.96638	3.49537
TOR1AIP2	5.49621	4.88114	5.17316	4.75472	4.57419	4.88905	5.45248	4.03038	5.4914	4.90981	5.19062	5.6078
RP11-533E19.7	0.198742	0.411615	0.517039	0.401048	0	0.0825187	1.56724	3.1839	1.97103	0	0.95012	1.27859
TOR1AIP1	8.15873	11.213	7.35292	7.34199	8.3381	10.8974	7.61277	10.2288	6.44724	6.35167	5.9667	4.17872
CEP350	2.95783	3.70534	3.21784	2.97722	2.89646	3.75587	2.65549	2.99555	2.61212	2.53409	2.21635	2.12962
QSOX1	10.1317	9.57552	9.22878	9.13182	13.014	11.8158	13.8124	16.5526	15.0403	14.99	13.5012	16.7955
ACBD6	14.8496	15.3981	15.5392	15.4593	16.1619	16.1352	16.4941	14.0723	14.971	14.8957	13.8849	15.1594
XPR1	3.21041	4.31161	3.67307	3.73133	3.04241	2.68702	2.35782	2.80383	2.18425	2.07557	1.7752	1.95457
RP11-46A10.5	0.220095	0.175937	0.372271	0.347712	0.243625	0.347902	0.639439	0.80484	0.620955	0.753357	0.473797	0.177842
KIAA1614-AS1	0.350993	0.498089	0.626656	0.413163	1.19613	1.17127	1.01546	0	0.222763	0	0	0.478987
STX6	4.46593	5.03539	4.41648	4.71466	5.18891	4.64296	4.04616	6.02377	2.36346	4.67871	3.6267	3.67028
MR1	2.27518	2.18576	2.40681	2.68235	1.47742	2.01853	2.26983	2.56561	1.89018	1.61914	1.54084	2.03075
IER5	8.11437	8.18595	9.42982	12.7519	8.41094	8.79376	8.77846	6.86819	6.2261	7.51394	6.82216	7.52515
GLUL	85.5055	72.3086	83.4383	97.3498	50.4974	44.1792	44.3153	41.3475	64.5031	61.7302	59.6562	54.3822
RNASEL	1.79709	2.49395	2.04786	1.59059	1.20921	1.55005	1.45152	1.21261	1.1401	0.979618	1.70888	1.92846
RGS16	2.43713	1.91597	3.41017	4.40616	2.5955	1.26529	2.41687	2.58691	1.95722	2.49176	1.04061	2.88824
NPL	5.92218	5.87298	5.86986	6.18182	1.71436	2.96736	2.53545	1.46748	3.28278	4.78658	2.9377	5.26402
RP11-249O6.2	1.82517	0.290777	0.360954	0.942013	0.541334	0.979332	1.81321	5.27094	1.13506	1.487	0.939669	3.19005
DHX9	60.2399	74.5202	64.2494	63.147	59.3164	62.3329	58.7379	54.7798	49.5154	47.7974	48.6078	47.6599
LAMC1	0.499332	0.479188	0.432471	0.387683	3.57811	3.50982	3.22366	4.12242	1.53423	2.69793	2.06406	1.8594
SMG7	17.3419	20.3121	16.6983	16.7779	20.2156	21.4603	18.823	18.7335	17.1619	19.6973	18.0353	15.7439
NCF2	1.22683	1.67809	1.54758	2.12571	2.08986	2.46599	2.42417	1.49542	2.75066	1.40611	2.69652	1.97149
ARPC5	19.6498	20.427	17.7169	18.4654	19.12	17.9638	16.514	15.2245	18.9601	18.801	16.3177	15.3631
RGL1	0.164053	0.0292274	0.124717	0.0840966	0.0741986	0.271729	0.137794	0.277376	0	0	0	0.189573
COLGALT2	0.113889	0.0379568	0.16407	0.225362	0.502446	0.445151	0.666711	0.684537	0.383071	0.109459	0.259194	0.200974
TSEN15	10.9568	9.07701	10.3381	10.5656	11.6978	10.6576	11.9741	7.52348	12.3542	10.9554	11.049	9.88393
C1orf21-DT	0.265457	0.712688	0.442345	0.833271	1.36988	0.342903	1.90463	1.51001	2.04764	1.69899	1.72733	0.966024
C1orf21	2.45249	2.60841	2.18882	2.47103	2.96908	3.41202	3.16803	3.01601	1.53906	2.43819	2.26962	1.53566
EDEM3	6.66958	7.06184	6.20763	5.70945	6.5543	7.63068	6.38976	4.18581	5.45177	5.92559	5.13079	4.14468
NIBAN1	6.57118	8.67317	7.83884	8.0196	10.1548	9.44067	8.98515	8.06947	8.67077	9.54981	6.77194	7.74423
RNF2	7.98538	8.11142	6.36751	6.81197	8.42861	8.65392	5.64666	2.37866	5.35266	4.69563	6.70954	5.00576
TRMT1L	6.11683	6.53875	5.17304	5.89476	4.55899	5.43325	4.74792	5.14855	4.43035	3.63708	4.26154	3.92767
SWT1	1.14522	0.968514	0.904761	0.884673	0.370064	1.02629	0.738028	1.204	0.584961	0.698242	0.811734	0.564089
RP4-635A23.6	2.04702	1.05258	1.81475	1.68257	0.952574	0.437666	1.42624	2.01335	2.19584	1.24602	1.88973	0.664658
IVNS1ABP	27.9407	25.8831	28.9644	27.7751	23.7492	21.7581	22.6814	20.3393	28.6169	25.1792	30.1541	28.0548
TPR	24.3839	26.0835	24.4245	24.7209	23.1882	20.6029	19.9673	19.8078	24.2767	21.5751	22.116	21.7156
ODR4	4.18658	6.05436	6.90026	6.90587	6.82252	6.01996	6.04336	4.93304	8.89421	7.32884	7.97464	6.7206
PTGS2	3.17668	2.98422	1.94	2.71016	1.32162	1.20803	1.1008	0.875756	1.82104	1.49498	0.656826	2.09057
PLA2G4A	4.89611	5.46069	4.61797	4.61526	4.43577	5.1686	4.38832	4.5295	2.2884	4.14104	3.28201	3.52377
LINC01036	0.15747	0.133506	0.103579	0.178046	0.0290509	0.0267647	0.109339	0.134698	0.0801146	0.143734	0.123268	0.189446
RGS18	12.3052	17.5957	10.1948	12.6318	6.76811	8.7762	6.70801	6.0635	6.60309	8.19724	9.0657	7.97195
RGS1	0.701256	0.595068	0.782505	0.386938	0.65292	0.750153	0.243457	0.409583	0.385151	0	0.44816	0
RGS2	2.47883	3.01993	2.2091	2.94241	1.05872	1.63464	0.976289	0	2.12339	3.05775	1.64589	0.618277
UCHL5	8.65851	10.1608	7.92907	6.78683	8.04631	8.54986	7.34727	6.4868	6.41249	6.10732	5.66375	5.77805
RO60	4.5078	4.36788	3.76036	4.245	4.46569	4.6026	4.16553	3.42931	3.18871	3.30588	3.33444	3.37358
GLRX2	11.718	9.874	9.69019	9.45571	6.37225	9.67619	8.14397	11.4802	12.3954	11.945	12.1551	12.4641
CDC73	5.10014	6.32848	4.17699	4.50685	5.0143	6.03033	4.39502	3.5574	3.30041	2.68922	4.03826	2.41411
CFH	4.16091	5.23412	3.02152	5.29234	3.66959	3.61768	4.32672	2.77977	3.75608	4.98707	4.48772	4.25867
ASPM	8.70944	10.1148	8.68271	8.1398	7.22458	8.29577	6.99149	5.82257	7.30043	7.86622	7.06467	6.73082
ZBTB41	0.764467	0.575125	0.535446	0.519158	0.54394	0.712138	0.374285	0.50972	0.413408	0.239782	0.403904	0.257466
DENND1B	0.946701	1.26772	1.03345	0.933962	1.52488	1.54901	1.69969	0.890199	1.07491	1.19786	1.0281	1.52878
C1orf53	0.701987	1.09849	0.751987	0.826327	2.17354	0	1.8522	2.39588	1.11039	0	2.7842	0.670582
NEK7	4.42196	6.88669	4.72299	3.95558	4.63858	4.64315	4.17209	3.96328	2.49153	3.05101	2.80484	3.23466
PTPRC	11.2984	15.77	10.2131	10.5798	11.4006	15.4616	11.661	8.30288	8.38814	8.86826	9.54184	9.45573
MIR181A1HG	0.0757369	0	0.0946533	0.295316	0.188044	0.654258	0.677066	0.769316	0.155295	0.603963	0	0.167952
NR5A2	0.598123	0.554285	0.282843	0.32349	0	0.0261022	0	0.151069	0.142057	0.135169	0	0.226119
ZNF281	5.95434	5.84523	5.90529	6.1582	6.26337	7.35249	6.63172	2.73395	5.86259	5.75048	4.98043	4.99047
KIF14	6.74462	7.54249	6.68479	6.23314	6.59177	6.40372	5.89797	4.74878	6.60015	6.85275	6.69546	4.77542
DDX59	4.43491	4.75311	4.2081	3.49008	4.2866	2.36554	4.0049	2.07528	3.08715	2.38423	4.35418	4.91312
CAMSAP2	0.0342201	0.104997	0.114045	0.0469949	0	0.173131	0.174244	0	0	0.183691	0.0459479	0.105072
INAVA	0.112493	0.129435	0.0535579	0.182075	0.0383358	0.0363281	0.130182	0.426598	0.137299	0	0.133618	0.358201
KIF21B	7.85096	9.12561	9.07826	9.06634	9.57536	9.23558	8.22689	8.79923	5.91711	5.97525	7.17475	5.57165
TMEM9	14.4845	11.6769	12.9704	13.9245	13.4723	11.8461	13.4957	18.4162	18.5502	16.0966	17.0434	16.2924
PHLDA3	0.822915	3.37403	1.4728	5.45766	4.50262	8.44889	3.70008	8.39158	2.21355	2.41483	1.82844	3.60524
CSRP1	56.1139	54.8326	52.9914	49.4704	50.1878	48.1539	49.9056	65.7808	56.2186	54.4947	51.0331	54.7047
RP11-134G8.7	3.20432	2.8515	4.3651	2.71445	2.85665	1.97388	1.71691	3.52203	3.8901	2.03057	3.54683	2.3507
RPS10P7	2.17714	1.79849	2.10297	2.93239	0.603331	1.37911	2.04465	1.22482	1.70879	2.7488	2.11894	2.95201
NAV1	0.98765	1.45697	1.01116	0.882468	1.35307	2.10044	1.41363	1.06338	1.25734	1.00437	0.738908	0.896957
IPO9-AS1	0.774606	0.852276	0.285236	1.34634	1.16667	0.797349	2.06734	0	2.36117	1.75417	1.89014	0
IPO9	12.2811	12.1038	11.1639	11.4546	12.7061	12.4533	11.9866	11.1741	11.6309	13.6814	11.3521	11.4217
SHISA4	0.568648	0.947596	1.51238	1.12524	1.09971	0.645897	0.939444	0	1.4302	0	0.874925	0.381316
TIMM17A	37.2351	36.5967	43.679	43.0591	39.4742	32.4631	40.1281	43.4785	35.5175	36.2539	36.8274	43.7533
RNPEP	21.5708	24.4996	23.7081	19.673	30.5144	30.7357	27.6632	26.6067	24.5932	21.5606	23.2126	29.7558
ARL8A	22.0881	17.0308	23.7284	21.9034	24.1675	21.7326	22.4838	31.4239	24.1942	23.617	23.0046	23.0074
PTPN7	72.0785	73.1425	71.3811	71.3326	85.0118	75.4709	74.0038	77.993	78.9587	80.2156	86.5331	83.9864
PTPRVP	0.996148	1.26373	1.19479	1.27783	0.65283	0.313444	0.438945	0.799111	0.299276	0.051416	0.550056	0.344208
LGR6	0.483382	0.189269	0.440527	0.955414	0.2276	0.104845	0.23294	0.0791474	0.849561	0.730615	0.368861	0.546429
UBE2T	47.524	42.5457	48.5109	42.4645	38.8149	31.8512	30.2779	39.5675	40.6665	47.6887	52.8281	40.6212
PPP1R12B	0.785487	0.888206	0.848688	0.833949	0.946446	0.928274	0.982072	0.652058	0.4329	0.809981	0.963066	0.807408
RP11-175B9.3	5.638	6.86874	6.158	5.85586	9.00932	5.89056	3.91472	11.1844	6.89743	4.31371	5.03541	8.0334
KDM5B	5.47355	6.06417	5.52381	6.05656	5.94175	6.26604	5.37062	5.18924	5.34442	5.2015	4.91566	5.51387
PCAT6	0.484129	1.51687	1.95477	1.74252	2.05595	0.793741	1.12482	0	1.83265	0	0.450033	0
TUBA5P	1.86999	2.06283	1.53683	1.81687	3.5808	1.96503	5.11123	3.25626	1.79109	1.6638	1.54515	2.14683
RABIF	7.44524	6.4762	6.17213	6.42993	5.74327	7.64913	6.27288	5.23444	6.17081	6.03889	4.98773	6.60661
KLHL12	13.4701	14.8222	13.254	13.5042	11.3121	13.8128	12.1012	13.9889	10.6225	9.54939	12.1555	11.1287
ADIPOR1	40.3399	42.7473	42.0911	47.7183	33.7143	31.8352	36.0706	34.6197	35.355	32.4755	41.2438	34.8829
CYB5R1	10.9621	12.5932	12.0392	11.1432	9.93941	12.111	8.30177	9.46297	12.7783	11.2768	13.2438	15.1837
TMEM183A	18.7413	18.6688	22.1602	20.5532	18.8747	18.9196	18.6124	24.109	19.1964	17.7647	17.0855	19.6747
PPFIA4	0.0856081	0.0693793	0.155501	0.47976	0	0.014424	0.0659027	0.249533	0	0.103742	0.114179	0.0990482
BTG2	3.37489	5.17836	3.2846	6.04984	2.58774	6.2701	3.59002	7.31193	2.03442	1.68246	1.66425	4.76003
ATP2B4	6.96635	9.22966	6.5116	7.63704	9.12523	12.9858	10.1342	8.87136	7.23662	6.99571	7.32434	7.0817
LAX1	0.95112	1.27775	0.972971	0.658136	0.901048	0.581098	0.722877	0	0.941231	1.44887	1.70455	1.21026
ZBED6	0.0359964	0.121147	0.0506104	0.0377379	0.0571731	0.0915435	0.11013	0	0	0.0564351	0.018822	0.0437501
SNRPE	67.4048	54.1521	70.7752	64.0843	67.2434	63.7533	71.4112	54.2318	83.5533	71.2758	75.8883	78.826
SOX13	0.626897	1.11764	0.85604	0.456142	0.193179	0.560625	0.523775	1.1924	0.496412	0.281614	0.499497	0.50061
ETNK2	0.577726	0.948969	0.618875	0.422104	1.04744	1.19661	0.985563	1.22629	0.682751	0.407186	0.351853	0.101948
PLEKHA6	0.159886	0.2134	0.0837338	0.266625	0.0902919	0.17211	0.122118	0.355131	0.193581	0.16835	0.0561474	0.0981854
PPP1R15B	13.1774	11.3605	12.5832	9.0269	10.7614	10.1645	8.66404	7.9726	8.65677	7.14819	9.23667	8.05507
PIK3C2B	1.34077	2.39855	1.73761	1.2611	3.44793	3.06156	2.48848	2.21321	1.89736	2.67461	1.88819	1.23392
MDM4	8.16474	6.65772	8.43821	7.47902	8.63326	8.10113	8.60928	7.10445	8.14487	8.17339	8.34844	8.81351
RP11-430C7.5	0.303699	0.113568	0.203331	0.145231	0.266132	0.343264	0.369026	0	0.544881	1.2697	0.458754	0.764134
TMEM81	2.19239	1.65909	1.15169	3.08942	3.02958	2.04232	3.64468	1.36188	2.5194	3.99541	1.68526	1.57505
RBBP5	8.39068	8.42046	8.20287	8.70232	7.07342	8.339	7.85585	6.69149	6.03436	6.80033	6.6855	7.1326
DSTYK	2.94213	3.19311	2.75773	3.46911	2.80176	2.81506	2.98837	1.51042	2.4224	3.29674	3.61577	2.43139
TMCC2	1.71556	1.2597	1.29227	1.36472	0.669337	0.992535	0.524041	0.302958	0.665892	1.11515	1.39751	1.87376
KLHDC8A	0.753863	0.831633	1.75665	0.507735	0.204313	0.143058	0.1457	0	1.55715	0.389907	1.21371	0.278404
SNRPGP10	55.7845	45.7488	51.0683	64.3433	54.6802	47.8785	48.0923	50.0473	75.6709	54.6102	77.8417	41.3845
CDK18	2.37181	3.67069	2.71758	2.86862	3.31178	2.97961	2.32551	1.56732	3.25238	3.18024	3.69885	2.67652
MFSD4A	0.158828	0.0685309	0	0.0701102	0.168178	0.192343	0.0827112	0.3146	0.116311	0	0.203008	0.3048
ELK4	3.43517	3.81138	3.8852	3.38248	3.89048	4.06099	3.8999	3.66383	2.88844	2.77594	2.92952	3.19412
SLC45A3	24.1462	21.626	26.0346	26.5882	29.3227	28.4792	33.0142	25.2437	33.2182	25.1491	32.8218	28.5019
NUCKS1	71.9517	75.9136	66.8621	69.585	75.3642	82.27	74.4043	68.6463	76.8293	80.9455	70.4454	64.9114
RAB29	4.54061	6.58561	5.19116	5.38508	4.23952	4.944	4.87143	2.53714	2.90256	4.59931	4.01913	5.19839
SLC41A1	7.44383	7.49207	6.47515	6.60633	3.08986	5.05358	4.06881	2.66747	5.32164	4.23268	4.79688	5.03524
RAB7B	2.02061	1.72566	1.79133	1.79926	4.00689	4.77583	3.82801	1.98524	2.38028	2.12812	2.93889	3.20018
CTSE	1.06762	0.286993	0.708467	1.076	0.0827931	0.210526	0.462493	0	0.141144	0.228223	0.254696	0.773599
CH17-84K15.2	3.08566	3.33318	3.32488	2.17932	5.15345	10.3399	6.95686	10.7747	3.47719	4.38448	4.16753	1.65339
RHEX	22.8741	13.1036	19.5845	22.9217	41.721	28.7617	37.5979	52.3591	28.5058	28.1519	38.5333	24.9275
AVPR1B	0.0614553	0.119566	0.0837868	0.172631	1.10644	0.887665	0.919371	0.347308	0.117829	0.155716	0.160995	0.131517
FAM72A	1.76965	1.54605	2.26477	2.10153	1.12532	1.35032	1.19884	1.43169	2.1744	2.24793	3.028	1.98754
SRGAP2	4.63296	5.46805	4.21653	3.9004	3.86176	3.82417	3.25806	3.5013	2.0389	3.04402	1.95695	2.57576
IKBKE	5.96305	6.36423	6.04081	6.99482	11.8991	9.63916	10.6653	13.7981	8.95493	7.1064	8.81644	13.4303
RASSF5	10.4166	10.6782	10.2437	9.2838	9.73661	7.61786	9.73945	9.44788	8.49801	6.95671	6.01026	7.8183
EIF2D	28.1074	25.4387	29.9449	27.2922	29.0232	29.6521	28.3	34.1248	25.1293	30.9523	23.3892	23.6945
DYRK3	2.13425	1.63096	1.84554	2.17081	2.63919	2.43201	1.95169	2.00205	2.35568	1.84847	2.82352	1.67777
MAPKAPK2	22.1741	23.1467	21.2828	18.5855	25.732	25.1567	27.3751	29.4815	18.2888	19.0049	17.0943	19.5978
C1orf116	0.587009	0.803454	0.125764	0.486693	0.116299	0	0.122276	0	0.233251	0.199179	0.170818	0.386603
PFKFB2	2.15264	3.10577	2.32241	1.86791	1.00911	1.26736	0.959491	1.40366	0.752888	1.24675	1.2246	1.43633
YOD1	6.30648	6.42576	7.30734	6.45086	4.37598	3.52519	3.4776	2.69616	5.63837	4.25513	4.66162	3.79762
CD55	21.6814	26.2487	18.0933	19.3551	13.933	14.4655	13.5872	13.0218	18.3566	16.7692	15.7144	19.0518
CR1	0.598456	0.820461	0.804377	0.914633	0.309215	0.464927	0.349873	0.14796	0.754126	0.306852	0.485458	0.551844
CR1L	2.59455	2.07735	1.9735	2.91406	0.349786	0.178482	0.143908	0	1.29515	1.83997	0.956166	1.63416
CD46	20.5228	18.3969	20.0678	18.8164	15.2275	14.6177	14.2153	9.58637	17.1425	18.4098	20.8877	16.2606
MIR29B2CHG	0.256212	0.243808	0.333804	0.346935	0.442971	0.737954	1.15214	1.0593	0.392493	0.358665	0.495647	0.933759
CD34	30.3334	39.6996	30.9115	31.7919	48.585	58.1992	49.6748	58.0732	25.9306	28.7958	24.5985	27.5079
LINC02767	0.317026	0.49505	0.424509	0.319868	0.357186	0.303482	0.38522	0.271423	0.245426	0.592583	0.0631498	0.278121
PLXNA2	0.0756399	0.377326	0.201262	0.299425	0.132567	0.494054	0.279543	0.458024	0.201554	0.274297	0.108871	0.2797
LAMB3	3.25111	4.7286	3.99662	3.95701	0.62511	0.764492	0.650918	0.33088	1.62542	1.7947	1.58442	1.98357
G0S2	1.76298	1.57117	4.3265	3.25437	0.842675	0.217381	0.26708	0	0.985886	0	1.75801	1.44352
TRAF3IP3	8.53243	7.0938	7.66406	12.4634	7.08515	6.48043	8.96273	10.723	9.47878	6.54523	11.2823	8.26591
C1orf74	1.79843	1.78787	2.24119	1.75709	1.95945	1.60295	2.3601	1.68065	3.38732	2.99084	2.30704	2.34994
IRF6	0.815431	0.911027	0.746819	0.901248	0.180005	0.168855	0.110213	0.242798	0.557943	0.375903	0.636491	0.688059
UTP25	2.652	3.20685	2.91183	2.38515	1.93228	2.29664	2.35176	2.16314	2.76692	2.03632	2.24979	2.33479
HHAT	0.333827	0.51927	0.620149	0.574512	0.703561	0.581328	0.594148	1.64825	0.245082	0.569257	0.836675	0.510343
RCOR3	8.51147	7.69085	8.38231	7.87893	10.0166	8.7002	8.02196	5.3201	9.43165	7.96475	8.03655	9.30554
TRAF5	4.23867	4.60716	4.40833	4.15384	8.34228	8.17306	9.25077	6.32871	8.76353	8.85732	8.54337	6.74607
LINC00467	1.39173	0.85319	1.02571	1.4695	0.892728	0.841351	0.64938	0.488568	0.557689	1.06026	0.636506	0.797679
SLC30A1	1.41994	1.64476	0.673764	0.925464	1.59921	2.4697	1.32505	0.133585	1.46972	1.03147	1.37752	1.33625
NEK2	8.66313	8.61036	8.24439	8.58805	7.49738	8.58217	8.16834	6.52394	6.83184	8.59305	6.78196	6.41759
LPGAT1	4.39459	4.40138	3.94525	3.5323	5.29942	5.57609	5.23286	4.12545	3.03182	2.99511	3.89608	3.67212
INTS7	8.32876	10.8215	8.83372	8.84151	9.93687	9.34627	9.92888	9.50317	11.4353	11.2477	9.42144	7.99897
DTL	16.1561	20.2777	15.6147	14.5487	17.1719	16.958	15.855	11.5824	15.7838	13.2025	11.9057	12.8652
RPL21P28	4.59271	2.04687	3.61203	5.13246	5.24727	2.36554	4.54119	6.73199	11.2393	5.29315	10.43	10.2343
PPP2R5A	12.3146	13.8583	9.47861	9.44006	8.78491	9.57366	8.60302	8.14003	10.158	9.13659	9.15636	7.59165
PACC1	10.2653	9.46359	7.9851	8.37481	6.25532	8.13968	8.96987	10.0743	9.14106	6.86672	9.37594	7.72629
RP11-61J19.7	0.650364	0.752057	0.783773	0.818193	0.299206	0.897863	0.965247	0	0.62867	0.39275	0.589447	0.965185
NENF	53.492	43.5953	50.7673	55.2899	39.2193	46.8937	43.7402	94.4228	72.1672	63.5388	70.327	76.4288
RP11-61J19.5	0.45838	0.347074	0.42767	0.234974	0.388722	0.315156	0.231005	0.937229	0.324846	0.315964	0.962156	0.802095
ATF3	0.487375	1.29999	0.854328	1.5842	0.679459	0.579487	0.934465	2.43031	1.18753	0.319021	0.823729	1.39445
BATF3	2.41833	2.99124	3.38214	1.92744	5.38627	3.35165	2.48375	2.04706	3.98465	4.93044	3.12224	3.81585
NSL1	2.12217	2.616	2.48973	2.11384	1.8224	1.95916	1.99989	2.07357	1.49864	1.92225	1.12275	1.47994
TATDN3	5.63887	4.67867	5.90627	4.48964	3.92563	4.53226	4.81802	5.60053	6.763	5.89859	4.79522	4.07201
FLVCR1-DT	0.286454	0.294225	0.217045	0.376257	0.477551	0.426432	0.51665	0.672785	0.638525	0.986645	0.824818	1.02972
FLVCR1	4.4688	4.34928	4.71596	4.51485	3.10538	4.17776	4.15531	4.88625	4.40229	3.95348	5.40207	5.69541
VASH2	0.0550578	0.163735	0.186012	0.183213	0.133608	0.31594	0.220553	0	0.249358	0	0.0590541	0.00433472
ANGEL2	6.26314	5.07135	6.17097	5.50826	5.05856	6.12575	5.83784	4.01039	5.12536	4.92965	5.37163	5.39396
RPS6KC1	4.9144	5.64776	5.36456	5.05524	5.11262	5.14239	4.32429	4.50322	5.62846	3.88938	3.66744	3.30793
SMYD2	10.4111	7.82069	10.8596	10.0296	11.182	12.3157	11.9495	14.1615	10.5206	8.07297	13.5371	14.8061
PTPN14	0.0147123	0.0290196	0.0135087	0.0074221	0.270741	0.258598	0.188256	0.151152	0.0572556	0.0566274	0	0.0430228
CENPF	26.3609	25.8768	25.8731	26.7512	21.0841	21.5422	18.9446	16.5566	24.5702	20.0167	21.064	18.2104
KCTD3	7.75521	9.23674	7.0652	7.51898	11.0388	8.58957	7.78613	5.05015	8.33152	8.48385	6.73493	5.5133
GPATCH2	1.02782	0.978125	1.08956	1.26974	1.11334	1.77024	1.576	1.23544	1.00984	1.08091	1.42652	0.84742
RRP15	3.72826	3.87702	4.14489	4.70895	4.78813	4.45979	4.57982	4.18304	3.60358	4.71695	3.60351	3.56788
LYPLAL1	6.43707	5.48224	6.84723	5.49704	4.94231	5.23092	5.84279	5.93975	4.0707	7.05638	6.20742	3.8945
RP11-392O17.2	0.268549	0.474616	0.207127	0.388823	0.357702	0.489125	0.581773	0.602309	0.811812	0.16966	0.169752	0.417785
EPRS1	26.9475	33.8462	27.4935	25.6005	26.6102	29.2459	23.6032	18.9508	20.9603	21.3391	19.971	20.7239
BPNT1	6.4386	6.76352	7.84451	7.00887	4.89336	4.996	5.7849	5.47436	5.54452	5.95419	8.35889	6.07124
IARS2	24.6511	24.3	24.0721	21.3698	21.8179	24.9996	20.4717	18.2091	20.1736	17.8253	16.6742	18.3426
RAB3GAP2	4.80246	5.31648	4.58488	4.86162	4.95106	5.69868	4.83257	5.09912	4.37667	3.23939	2.6512	2.48735
MORF4L1P1	17.8292	17.1599	16.1751	15.9198	16.7179	18.8485	12.551	12.7068	10.7683	8.55201	6.34328	8.61879
AURKAP1	0.695036	0.239915	0.76936	0.44998	1.76628	0.471351	0.506725	3.04992	0.386824	0.581161	1.29217	0.118561
MTARC1	0.454697	0.34849	0.28482	0.540906	0.705733	0.477847	0.782604	0.728031	0.734807	0.977348	0.766545	0.587642
HLX	1.58159	2.23574	2.56825	2.12769	2.00193	2.09165	3.07226	1.82074	1.10305	2.22742	1.58688	2.2868
DUSP10	4.94563	5.09149	4.6008	5.34288	9.63716	9.68783	9.03678	15.6526	8.68258	6.65039	6.35157	6.39389
TAF1A	1.43049	2.56255	2.24572	2.56934	2.09644	2.79563	3.4036	2.31486	3.20768	2.15392	3.22119	1.88061
MIA3	6.91803	7.77709	6.49159	8.56295	6.58016	6.71197	6.81579	6.882	7.49648	6.60412	6.47427	7.39155
RP11-378J18.8	0.212241	0.175829	0.500188	0.38412	0.241783	0.380399	0.37579	0	0.941877	0.581698	0.44391	0
AIDA	5.59702	9.14195	5.20704	6.00788	6.41	6.79406	4.03044	3.85412	3.46698	7.40977	3.57092	3.10094
BROX	7.11967	8.11694	8.39659	6.99636	7.95326	7.90969	7.56774	5.74233	7.55462	6.287	7.24297	6.12241
DISP1	0.567712	0.59942	0.608148	0.687923	0.399941	0.603927	0.701423	0.902314	0.953753	0.972147	0.693292	0.279132
CAPN2	12.3612	15.3952	11.3476	10.9749	13.7398	15.3488	12.3877	7.01627	8.2753	10.9706	10.6073	10.0129
TP53BP2	10.2675	12.016	10.3296	9.73588	9.02844	8.8509	8.40403	9.71342	10.6336	9.01897	8.01029	8.71105
GTF2IP20	4.07135	3.60577	5.89979	4.63501	3.4312	2.86804	4.66372	2.93137	5.26843	5.87838	6.32239	4.85343
SEPTIN7P13	1.25537	1.13333	1.96545	1.06093	2.30359	0.966734	1.96682	0.745484	1.00889	0.438616	1.35646	0.560069
FBXO28	4.82737	4.2185	3.50844	3.14726	3.73603	4.10536	3.41653	1.23613	4.07845	3.41779	2.95312	2.526
DEGS1	21.6262	23.0675	23.0777	19.3243	20.1983	25.075	23.3156	17.6693	15.6771	18.9367	14.7594	14.4403
NVL	11.3121	12.7299	9.32604	9.36009	7.91554	10.9864	13.7373	11.6936	11.0407	10.5184	11.514	9.71359
CNIH4	5.58588	4.26595	4.83668	4.66051	4.25542	2.8479	3.1966	3.23397	7.51587	5.45579	5.46511	5.64034
WDR26	9.28779	10.3188	9.36666	9.28837	6.96036	9.21467	7.22111	5.65831	7.51685	6.8118	8.21118	7.69099
DNAH14	0.510214	0.480653	0.637647	0.531769	0.571296	0.473704	0.612583	0.654306	0.4577	0.483897	0.281604	0.366266
LBR	28.9439	27.3072	32.5411	24.5736	22.826	23.3444	21.4726	22.136	24.9412	20.573	24.8028	22.6272
ENAH	0.220763	0.278248	0.245166	0.159138	0.378037	0.729931	0.470405	0.407345	0.259853	0.289779	0.22216	0.28192
SRP9	61.6612	51.228	62.9204	60.1024	61.5517	57.4016	63.846	39.6836	55.0871	54.1325	56.4683	57.8473
EPHX1	6.40433	5.88238	5.39356	6.06923	3.79395	3.61822	3.01097	5.69886	4.61902	1.10519	4.52605	4.07729
RP11-285F7.2	8.95638	9.91537	4.4082	10.0441	3.67678	6.72275	6.63902	10.1304	10.7068	8.84582	14.176	14.287
TMEM63A	9.07086	10.8678	9.09786	9.74955	8.43324	8.98878	8.55768	9.40282	10.6595	8.52664	8.53714	8.72464
PYCR2	64.8	54.6307	57.6453	64.6831	48.8927	41.3662	49.8045	43.1943	59.6471	56.6681	72.6904	67.1501
SDE2	5.26798	4.4877	4.91894	3.942	3.25243	4.48277	3.27882	2.3436	4.05376	2.53221	2.04259	2.24897
H3-3A	45.6564	40.452	40.1204	36.9604	35.81	32.5569	33.7652	32.2604	39.3061	35.478	34.0427	37.4576
ACBD3	9.04121	9.86563	7.7129	8.51458	7.30494	9.07042	7.95596	6.06419	8.03462	8.41444	5.73893	7.44141
MIXL1	0.0827896	0.600128	0.443432	0.462905	0.519933	0.240622	0.172454	0	0.157631	1.43578	0.410448	1.14392
LIN9	2.57704	3.95672	2.3189	2.84543	2.67379	3.30892	3.16359	1.23974	2.47599	1.29608	1.94199	2.28591
PARP1	93.2858	127.261	88.3816	91.8249	100.616	116.269	83.5601	95.4316	65.6233	68.116	57.2277	55.6466
STUM	2.05371	2.14419	2.33556	2.41961	0.18377	0.388824	0.482024	0.383433	0.794338	0.930503	0.783125	0.899257
ITPKB	5.39161	6.18802	6.32285	6.72594	4.77714	5.49022	5.42011	5.99797	5.94789	6.34765	6.02837	5.6204
RP5-1087E8.6	0.348887	0.108183	0.39274	0.344557	0.36014	0.234885	0.194004	0.324357	0.0597591	0.0824081	0.0852016	0.190647
CDC42BPA	4.86734	5.60844	5.92187	5.46384	2.72042	2.97619	3.00738	3.3312	3.59798	2.75448	2.79307	2.38366
ZNF678	0.793721	0.595796	0.522975	0.859232	0.839064	1.04665	0.652811	1.00204	0.758389	0.737419	0.784668	0.406185
SNAP47	3.19666	2.82561	2.92296	2.96575	2.60344	2.70783	2.49271	2.88495	3.36044	2.09713	2.36056	2.94561
JMJD4	12.0418	11.1317	13.1547	11.0804	13.8071	11.0577	12.0793	16.3149	11.7429	13.7229	8.52616	14.3419
ARF1	225.709	203.279	217.919	199.627	188.968	179.571	195.47	234.948	201.68	192.916	196.881	235.758
C1orf35	33.1512	36.7115	41.2019	43.1804	34.3723	34.3736	42.3717	45.2909	53.5014	48.6363	71.5881	57.2557
MRPL55	26.1167	15.7962	24.378	21.0901	24.3892	18.9466	23.8309	26.7478	33.8742	33.1188	32.6603	31.1643
GUK1	53.4523	46.8769	50.4645	58.623	51.1827	49.0285	53.373	59.8251	62.5848	59.1131	71.8674	64.9367
GJC2	0.103758	0.528278	0.527954	0.755717	1.70481	0.804173	0.959084	0	0.69524	0.722984	0.241126	0.292038
IBA57	1.92266	2.05292	1.5716	1.76391	2.51782	2.53688	2.55541	1.95007	1.69588	1.8596	2.08068	2.24319
OBSCN-AS1	0.177933	0.21058	0.299524	0.374016	0.200472	0.32014	0.141196	0	0.67012	0.432958	0.606472	0.268834
OBSCN	1.749	2.0331	1.74556	2.05607	1.54077	1.87485	2.17861	1.83832	1.77386	1.96404	1.48374	2.08023
TRIM11	7.76119	7.36333	7.77502	9.01934	8.55851	6.48892	8.49225	10.3564	8.46969	11.5172	10.389	9.05747
TRIM17	0.505936	0.469346	0.423416	0.94218	0.0969836	0.122539	0.197603	0.655244	0.402919	1.67455	0.338032	0.428823
H2AW	9.41211	7.12592	8.4693	8.47562	7.698	7.20365	11.5347	12.2375	11.6622	9.21084	10.7324	7.86716
RNF187	63.0932	49.6129	57.7086	59.3826	53.6552	45.3511	59.4192	51.7465	57.9688	56.5344	58.2145	57.3402
RHOU	0.177046	0.454682	0.159311	0.250086	1.25978	0.78901	1.15063	0.759638	0.827696	1.53302	0.329154	0.442142
RP5-1061H20.4	0.941731	0.652521	0.868388	0.968447	0.798036	0.608239	1.00239	1.19416	0.615367	1.17298	0.75035	0.879124
RAB4A	12.2547	10.8163	11.1163	10.7373	13.227	13.7721	11.4438	14.5881	9.80998	13.1469	8.61466	8.06516
CCSAP	4.55815	3.51617	4.54664	3.65625	4.36851	3.69826	4.79027	3.69359	3.63936	3.98628	3.72065	3.20144
NUP133	12.2929	12.4805	11.2914	10.191	12.7944	12.1341	10.9726	10.3837	12.5556	10.3038	12.8004	10.3192
ABCB10	8.55665	9.10383	8.09324	7.41323	13.0821	11.0812	10.2272	7.47524	5.85473	5.88641	7.58973	6.70755
TAF5L	6.65756	5.76289	6.58242	5.4288	6.56085	6.76528	5.89829	6.3214	5.62316	5.94502	4.99489	4.4316
URB2	4.85788	6.64167	5.77852	3.89927	4.30091	5.97403	4.68885	2.49934	4.02664	2.71077	3.22022	2.79131
GALNT2	41.0495	47.5665	42.0487	38.6335	34.2639	38.6252	35.4408	36.974	28.5526	30.3226	24.7741	29.7399
RP5-956O18.3	0.982372	0.753551	0.555403	0.891373	0	0.52874	0.682106	1.66311	0.743377	0.887336	1.52198	0
COG2	6.67798	8.31929	5.09886	6.74233	7.01142	7.56231	6.63152	6.64621	7.60081	6.6333	8.27964	6.59857
C1orf198	4.33476	4.7819	4.22325	3.09447	2.32197	3.4394	2.86022	4.91531	3.24407	1.48185	3.23434	2.92922
TTC13	7.62843	5.43801	5.72024	8.34651	5.78349	5.22317	4.47249	4.40896	7.17813	5.54243	9.76033	4.57933
ARV1	23.0063	15.652	21.9698	22.533	13.9572	13.4113	13.3939	9.49149	22.2907	19.8763	18.37	18.9582
FAM89A	7.19268	1.98623	6.74437	5.3604	5.86094	3.51132	4.33912	4.41784	3.34914	3.74913	4.39374	3.9581
C1orf131	9.53642	11.1828	11.9787	11.0066	9.09764	9.11886	9.04009	6.3892	8.80624	8.00119	8.49806	7.69533
GNPAT	22.891	20.8238	20.1023	18.4633	23.9353	23.8766	23.9632	27.6433	24.7687	25.6432	24.1154	19.7072
EXOC8	2.07568	2.34902	2.50662	2.04637	1.23031	2.07495	2.90159	2.52339	2.85943	1.92844	1.32557	1.66237
SPRTN	2.10725	2.31554	2.2739	1.68298	0.866858	1.59229	1.92107	1.43816	1.82461	1.71365	0.919554	2.12512
EGLN1	0.265573	1.03298	0.825711	0.554697	1.28281	0.96013	0.593676	0	0.0739975	0	0.120424	0.0132592
RP11-295G20.2	1.06612	0.583736	0.417442	0.460874	0.289938	0.213697	0.528391	0.815566	0.717193	0.908526	0.519441	1.00839
TSNAX	9.78624	9.86918	9.39841	10.8326	8.69715	8.7374	9.32652	6.783	9.09633	8.34924	9.02766	8.57594
DISC1	0.140976	0.309355	0.215739	0.137795	0.280166	0.687774	0.540123	0.371297	0.373868	0.231547	0.177851	0.399371
SIPA1L2	0.279886	0.336259	0.377697	0.359412	0.961948	0.732474	0.866948	0.279132	0.268314	0.466032	0.310858	0.137651
MAP10	0.665597	0.953366	1.12615	1.31253	1.30826	0.879871	1.29576	0.303295	1.16981	1.05761	0.855801	0.636669
NTPCR	5.22261	5.0663	5.85891	4.41602	6.07372	5.88912	5.12406	6.5027	6.36676	6.55404	5.83827	5.65525
PCNX2	0.529751	0.649157	0.632744	0.603318	1.22555	1.46014	1.31867	0.984737	0.688981	1.20829	1.33698	1.43683
MAP3K21	0.892475	1.24201	0.691526	0.66646	1.34159	1.92066	1.07649	0.812673	0.886575	0.88816	0.452521	0.451307
COA6-AS1	4.63922	2.46107	2.66792	3.92326	2.05408	3.73755	2.33962	0	9.22642	2.8583	5.22038	1.69936
COA6	7.87894	5.50713	8.15091	8.65693	9.47464	6.81281	8.48727	6.67185	8.11007	9.17857	8.55614	9.09405
TARBP1	10.1509	8.92549	8.77077	8.2474	11.8162	11.2974	11.6509	9.50673	13.4989	13.6201	16.701	13.8507
IRF2BP2	29.0672	28.8224	28.4046	29.6163	36.8351	32.1879	31.5449	27.5373	28.9457	28.7426	26.0332	27.658
RP4-781K5.2	2.55268	0.279727	1.99662	0.715434	0.923173	1.05988	1.94125	0.0987789	0.783343	0.639957	2.63656	0
LINC01132	0	0.156025	0.117779	0.172563	0.107053	0.201202	0.451689	0.647757	0.622653	0.357521	0.391784	0.262573
RP11-443B7.1	0.0975659	0.0606205	0.13587	0.249793	0.675428	0.378091	0.24388	0	0.13718	0.299129	0.117903	0.659065
TOMM20	45.3394	42.5787	41.3581	37.4905	44.8651	43.9087	38.5454	37.6881	44.6681	49.2352	42.3769	37.5194
RBM34	27.2585	24.8637	27.0341	27.2325	28.7893	26.968	24.7801	30.6318	29.6451	23.0651	34.8355	29.1593
ARID4B	3.62132	5.91523	4.93723	5.52607	5.062	5.83878	5.49978	3.34939	4.34335	5.11395	5.04738	4.0703
GGPS1	4.85626	5.91854	6.63589	5.34119	4.21593	4.85373	4.30438	3.26285	5.92048	7.72128	6.27959	7.201
TBCE	6.06356	4.927	4.95211	6.16058	5.57334	4.50293	4.83652	5.37022	5.36149	7.08836	5.95484	4.21429
B3GALNT2	3.70774	3.97791	4.32071	3.82629	4.83707	4.28382	4.03128	4.53474	3.1445	2.78139	3.83863	2.79914
LYST	0.762169	0.979031	0.939147	0.954161	1.12045	1.14996	0.856711	0.588893	1.62684	1.88634	1.21566	1.23406
NID1	2.3774	5.63105	3.29213	2.49562	0.199017	0.248115	0.0654257	0.412301	1.94481	2.11	1.62604	1.33038
GPR137B	1.395	1.14423	1.18365	1.39008	2.31174	2.15435	2.57497	3.36713	0.643282	1.52702	1.69476	3.56236
ERO1B	0.922113	1.23826	0.957677	0.997747	2.22214	1.75947	1.70998	2.46044	1.29454	0.621632	1.7457	1.68039
EDARADD	0.868093	1.18708	0.813684	0.854821	1.39708	1.50413	1.39098	1.25146	0.968234	0.589376	0.504347	0.973921
LGALS8	10.7283	11.9494	10.5465	11.4316	11.3655	9.25435	9.54651	10.5568	11.6773	9.21785	9.87405	8.81209
RP11-385F5.5	6.15369	6.3189	2.38198	5.56972	5.9816	5.66117	1.8312	10.5895	11.1334	6.87023	10.0466	4.86926
HEATR1	9.21507	10.6118	8.88976	8.75283	10.1961	9.85259	8.31067	8.68321	7.2449	9.39203	8.18319	8.84661
MTR	7.86182	8.31499	8.77544	7.72111	8.74407	10.2062	8.3962	6.78891	7.37428	8.29601	6.63747	5.73585
CHRM3	0.453753	0.77347	0.729108	0.452522	1.3696	1.34865	1.05896	0.617962	0.457816	0.580304	0.479078	0.278075
CHRM3-AS2	2.23162	1.3761	1.8026	2.4165	1.29106	1.07751	1.18094	2.67618	2.13878	2.52288	2.33628	2.14361
FH	23.9637	23.2029	23.9087	19.3955	26.6114	24.063	20.912	24.2804	19.3967	21.9243	16.3155	20.2736
KMO	0.0907339	0.0257928	0.0457396	0.207328	0.364812	0.222345	0.127854	0.305771	0.276724	0.183472	0.218302	0.0491642
OPN3	9.19955	8.17302	7.94336	8.43306	10.5615	7.92923	8.51318	8.67393	10.7039	10.0658	8.70064	9.65629
CHML	4.69751	5.24411	4.40016	3.90284	4.00476	4.69917	4.67257	4.58962	3.46882	2.76405	3.36133	3.12699
EXO1	15.0859	19.5312	15.4714	15.8916	17.372	15.5145	12.8971	16.3245	15.7181	14.3032	11.7379	16.2153
RPL23AP20	0.533577	0.920907	0.714477	0.883247	2.92234	1.48619	0.486264	4.95924	1.17222	2.5406	0	1.50181
RP11-261C10.7	0	0.467862	1.08896	0.897459	2.07855	0.393939	0.799952	2.53328	1.66752	1.40617	1.72193	0
LINC01347	0.197382	0.499642	0.274091	0.406602	0.326715	0.672832	0.7081	1.33664	0.610298	0.692773	0.44851	0.261878
CEP170	3.55974	4.34179	4.47542	3.51416	5.45896	4.96744	5.25492	3.98958	2.80424	4.22744	3.65863	4.4437
SDCCAG8	5.61372	5.06221	6.32823	6.47359	5.86314	7.31474	9.11012	6.65707	5.15304	6.81251	7.13985	3.81928
AKT3	1.14908	1.71221	1.61403	1.39185	1.7487	2.00506	1.62658	1.39549	1.05812	1.0892	1.00127	0.957324
AKT3-IT1	2.06387	0.48744	0.232723	0.71924	3.33158	0.841893	3.50717	0	0	1.46333	1.26218	0.222354
ZBTB18	3.10556	3.7321	3.77341	4.0999	4.91366	4.12304	5.4133	6.51064	3.69561	3.22589	6.37512	5.23133
ADSS2	21.5184	19.7569	20.4611	14.8254	15.1007	20.4959	16.7345	19.4376	13.4338	15.1829	15.7429	14.1728
DESI2	10.3213	10.2252	10.5799	8.54757	11.4991	10.767	10.4385	10.9289	8.45923	6.80604	6.87437	5.52021
COX20	27.8901	20.7003	22.5247	24.3197	21.8479	19.0529	22.8737	15.1302	27.4933	25.7689	29.6548	26.1354
HNRNPU	98.5053	108.098	104.763	100.496	90.6409	96.4909	88.0817	81.1016	91.3872	85.7495	80.7367	81.2132
RP11-156E8.1	0.662023	1.28194	0.674583	0.869568	0.424487	1.07939	0.521336	0	0.113515	1.17012	0.465302	0.727157
EFCAB2	1.12318	1.20399	1.78946	1.47116	1.83964	2.21982	1.99931	2.13078	2.42985	4.09434	3.35623	2.25734
KIF26B	0.0143263	0.0480389	0.0482324	0.0234889	0.127335	0.0713799	0.123632	0	0.0287759	0.10648	0	0.075409
SMYD3	7.83783	7.42534	7.70296	7.27527	9.89594	11.3427	9.57465	9.27102	9.77357	11.7168	10.7812	12.3329
TFB2M	8.38921	9.09492	7.23324	6.58653	10.5238	8.88999	9.9834	4.81555	5.33894	5.20583	6.59864	6.28268
CNST	4.91223	7.48203	5.32824	5.40844	6.67101	6.68257	6.343	4.71489	6.86154	7.42631	6.79444	4.76442
RP11-439E19.9	0.368969	0.535572	0.891844	0.359151	0.0994856	0.504111	0.492677	0.0345959	0.665103	0.808647	1.09931	0.338906
SCCPDH	38.2568	36.6787	36.5983	33.6359	31.8811	35.3101	32.988	44.9697	32.3856	34.7267	28.8938	25.5713
RP11-439E19.10	0.315409	0.357329	0.173269	0.435535	0.864616	0.995065	0.960243	0.483041	0.319812	0.56353	0.563838	0.446981
LINC01341	0.984078	0.75741	1.08266	1.15643	2.05099	1.82303	3.01248	2.4882	3.40067	4.36751	3.39949	2.58605
AHCTF1	6.47941	7.5003	6.70835	6.54637	6.84084	6.52023	6.03823	5.36717	5.98409	7.69022	6.62852	6.23419
ZNF695	0.549515	0.288532	0.315055	0.396309	0.718922	0.94478	1.01569	0.594348	0.727745	0.985119	0.575566	0.879287
ZNF670	0.595443	1.19165	0.723857	1.02183	1.68262	1.06948	1.35879	0.358824	1.3346	0.640226	0.901782	0.677909
ZNF669	1.95705	2.42803	1.57993	1.52745	2.31148	2.98141	3.17563	3.24982	1.43316	3.17532	1.1469	2.04658
ZNF124	1.62549	1.4669	2.27047	1.69767	1.91319	2.86652	2.7663	2.86195	2.16597	2.08761	2.91832	2.01707
RP11-488L18.6	0	0	0	1.10177	0.911337	3.62716	3.68274	0	0	0	4.25365	0
RP11-488L18.10	4.28178	3.29827	5.11786	5.88907	5.52946	5.50187	7.27612	5.35653	9.34731	4.58523	11.1865	7.51925
ZNF731P	19.2882	15.7277	20.8026	18.4041	13.2229	18.194	20.6357	16.4537	18.8092	22.1715	23.0374	20.329
MIR3916	14.0397	27.8403	20.4796	15.0321	21.4649	13.3124	17.7338	14.9287	17.5877	33.8585	35.8207	47.3891
ZNF496	9.16965	11.9841	10.9506	8.90583	12.0031	13.0793	10.3876	15.6531	10.9703	10.8032	10.1631	10.8343
NLRP3	1.41955	3.07234	2.11095	1.61282	2.70835	3.64418	2.88835	5.31509	0.773735	2.04784	1.30844	1.23834
GCSAML	20.3698	25.6274	19.0948	16.5618	19.178	21.1965	17.1907	14.1002	12.8065	15.2584	10.1367	11.665
OR2C3	0.356397	0.382736	0.318152	0.33795	0.133022	0.271749	0.10311	0	0	0	0	0
OR14L1P	0.531914	1.11453	0.409857	0.461359	0.547893	0.23506	0.53456	0	0.237815	0.355465	0.399032	0.0573065
TRIM58	13.7084	14.5445	15.4179	15.5116	10.3469	11.334	10.2443	8.80498	11.2304	11.4089	11.7484	8.7385
OR2W3	10.8158	7.75404	6.52518	9.36504	6.45748	8.8376	5.72527	6.88159	2.24558	4.41696	2.59638	3.40613
OR2T8	1.64628	0.928436	0.85693	0.685763	0.507971	0.449276	1.17126	0	0.590903	3.2098	1.51956	1.81548
SH3BP5L	11.0784	14.077	11.3324	12.2374	10.2317	14.7166	12.3373	10.0898	10.5348	12.3892	10.7874	10.6448
ZNF672	28.2731	24.8027	27.9952	26.6948	27.7172	21.62	22.1861	23.1776	19.3918	20.4332	21.3701	24.8979
ZNF692	39.3921	29.8942	35.5807	39.2785	26.6146	24.6389	32.2324	34.7498	56.8038	47.1081	69.2481	53.4642
PGBD2	4.71413	3.27083	4.3309	4.48252	5.13435	3.32013	4.76182	1.17426	7.39704	5.33345	6.42272	5.31789
SH3YL1	2.13288	1.15224	1.73024	1.49178	1.54605	1.89784	2.36378	1.64067	2.30012	1.72379	1.87102	1.60651
ACP1	32.1645	31.371	32.3734	30.8006	32.7087	35.4488	35.6159	30.9608	33.6113	31.75	33.7886	31.684
ALKAL2	0.785017	0.708703	1.6603	1.20839	0	0.23401	0.104822	0	0	0	0.71102	0.865267
TMEM18	5.2542	5.94557	4.98416	5.19542	4.92635	4.94061	5.24614	4.17972	6.59183	6.91868	6.32068	6.52329
PXDN	3.42292	5.11287	3.18577	2.97099	11.7562	13.3524	10.1932	12.4014	4.40876	4.11387	3.49583	4.317
EIPR1	13.0257	13.0023	11.0261	10.1799	9.73731	12.2504	10.0261	10.318	12.9025	10.7748	11.4002	9.29712
TRAPPC12	22.1516	23.3775	18.8116	20.7664	21.2472	22.7669	19.3112	17.6296	16.509	15.7561	16.3758	17.5629
ADI1	16.0493	14.6647	14.2145	15.1517	19.484	16.7121	18.6003	22.2498	21.5867	17.9318	18.0945	20.2763
AC142528.1	1.21082	1.19415	0.277942	0.585386	0	0.474807	0.420364	1.01908	0	0	0.294786	0
RNASEH1	8.30863	9.02732	8.25778	7.5649	8.38348	8.87758	7.63618	7.01492	7.50663	7.7094	7.63959	5.71089
RNASEH1-AS1	3.14946	2.9751	3.36685	3.0265	3.44133	2.71848	2.88876	3.84687	4.21411	3.49802	3.61439	4.70254
RP13-512J5.2	2.10975	2.17951	2.2519	2.11718	0.950993	1.38224	1.44646	0.601283	0.766935	1.05056	1.65782	1.31268
RPS7	608.317	491.432	560.192	569.727	629.962	584.146	620.182	754.403	566.701	588.048	509.229	530.031
NRIR	0.270705	0.0679583	0	0.108632	0.603831	0.512602	0.525441	1.0499	0.454147	0	0.263078	0.176314
CMPK2	6.24144	7.12659	6.05496	5.51022	6.56941	7.69774	7.4574	7.91561	4.12899	5.93553	5.10435	4.37835
RSAD2	2.42445	2.43634	1.93572	2.20543	2.85921	4.71962	3.34518	5.48238	1.44358	2.4051	1.97989	2.48722
GRASLND	0.84907	0.941562	1.20318	1.25129	1.51738	1.65165	0.772911	0.717134	0.182127	0.217397	0	0
RNF144A	10.4709	14.8133	10.47	9.21817	15.1508	20.0651	16.9285	16.6108	6.65198	7.53897	6.28363	6.35579
RP11-557L19.1	0.132868	1.37591	1.80287	0.195503	1.63006	0.21454	0.184513	0	0	0	2.01734	0.22665
LINC01814	0.0700301	0.0716242	0.216719	0.109912	0	0.0778971	0	0	0.0524231	0.0795209	0	0.0822941
ID2	29.1896	35.6325	29.5898	20.7888	8.43475	8.04723	9.12725	3.62964	13.8067	15.8467	11.6062	9.55746
KIDINS220	7.83957	9.15158	8.22819	7.36263	6.07977	6.76253	5.86153	4.17694	5.37267	5.65075	4.86158	4.27141
MBOAT2	7.57799	6.96104	8.47687	7.23985	2.83445	3.28	2.78947	4.38276	6.93771	5.00738	5.75667	5.46731
ASAP2	1.5275	2.33964	1.82045	1.20979	0.977014	1.8748	1.47838	1.30514	1.01429	2.04886	0.429173	0.769127
ITGB1BP1	9.96547	9.23563	9.38669	8.83795	12.6096	12.1317	12.3188	12.4908	9.07135	9.91789	11.3316	8.91179
CPSF3	31.1938	31.3439	29.5024	30.1921	28.2424	29.1771	30.5164	26.5115	30.7924	28.0349	30.906	30.3157
IAH1	10.468	10.2557	7.37424	10.4637	11.1442	10.7162	11.1343	6.10118	6.35346	8.2787	6.88162	5.97047
ADAM17	6.63778	7.27548	7.91205	7.1078	7.16161	8.98942	7.83249	7.7558	9.11486	10.6109	10.8723	9.04523
RP11-214N9.1	0.224123	0.198935	0	0.876265	0	0.31019	0	1.48303	1.80071	0	1.84529	2.58882
YWHAQ	111.159	122.114	114.27	91.8899	125.461	127.48	120.396	111.019	82.0633	87.1727	73.3902	68.9211
TAF1B	3.08814	4.01696	4.662	3.4211	3.32261	4.42421	2.71963	3.56076	4.12827	3.0131	3.83493	4.97902
RP11-95D17.1	1.21669	0.791963	1.36852	1.64958	1.76683	1.08613	1.81935	1.29238	2.55841	1.79247	3.01331	2.77519
RP11-254F7.2	3.32238	3.21852	3.36768	3.16969	2.94272	3.30528	3.44172	1.2846	1.61677	1.84207	3.23783	1.38943
KLF11	4.4982	4.32232	4.83258	3.75219	3.83881	4.64885	4.09339	3.14337	1.48591	1.15851	1.75388	0.588015
RRM2	66.2287	72.8964	59.1327	59.3154	49.5686	51.8432	49.6036	50.2229	41.2224	39.4901	38.5186	43.3275
HPCAL1	20.1475	19.8237	20.1445	19.2528	21.6516	16.4513	19.0735	18.8747	17.4258	19.5467	18.2713	20.2223
ODC1	109.967	107.228	104.916	101.199	106.488	102.686	108.238	103.025	78.14	77.7943	80.2566	83.5327
ODC1-DT	0.807566	0.45241	0.886359	0.695424	0.527854	0.532274	0.896249	0.419566	0.401366	0.153746	0.486104	0.386171
NOL10	16.0797	14.8619	12.4174	13.7368	12.955	13.2298	14.1394	11.838	15.1567	12.754	13.2815	12.5765
RN7SL832P	0.671605	1.26953	0.702311	0.988204	0.910819	0.975986	0.99927	0	1.71434	0.579396	1.05537	1.71846
ATP6V1C2	0.655552	0.0348131	0.225078	0.326475	0.228312	0.219844	0.525207	0	0.339738	0.171783	0.257816	0
PDIA6	96.2598	103.274	98.4891	100.121	102.556	95.0486	92.9745	103.576	86.1507	77.2504	78.0731	82.6232
SLC66A3	5.53593	5.59471	3.67345	3.14964	4.31213	5.37816	5.06107	0.787256	3.49995	4.6432	3.24487	3.61995
ROCK2	4.21637	5.5954	3.9781	4.35732	3.99877	4.2421	3.71863	3.92151	3.57937	4.28093	3.53192	3.71291
E2F6	4.84269	5.42221	4.49884	3.82266	3.97977	3.1777	3.7044	1.76591	5.92207	3.24394	3.9115	3.15715
LPIN1	8.73942	11.2621	8.66111	8.15074	13.4879	17.2015	12.7441	9.24322	14.2546	14.6254	14.5648	15.9516
TRIB2	9.41546	5.33496	8.27152	8.68899	1.40312	1.05413	1.3586	0.256212	8.35006	5.50242	9.30405	7.34615
NBAS	6.84818	7.63631	6.33578	7.08475	6.7584	6.79905	5.71404	7.81603	6.03491	6.10791	5.99648	6.70503
DDX1	44.9075	50.7734	45.9644	42.32	38.5796	41.7788	35.962	35.6007	32.1769	31.3234	33.3631	34.4871
MYCN	10.8089	10.4632	9.00315	7.28722	19.2447	25.831	26.3834	16.3677	15.4881	14.9087	15.1363	12.524
CYRIA	0.161476	0.310544	0.166799	0.22402	0.424505	0.592234	0.366392	0.456921	0.592937	0.326833	0	0.312832
SMC6	10.0681	9.92218	10.3279	9.84843	7.97436	8.70556	7.52849	4.78668	9.92073	8.95264	9.76053	7.29659
GEN1	5.32469	4.27678	5.68902	4.97914	5.3431	4.81003	5.41214	2.73353	7.69403	6.8128	7.94959	6.78585
RDH14	11.2678	8.89726	12.0125	10.9329	10.5049	8.96326	8.15494	8.62254	8.92107	9.56548	9.36992	9.26656
LINC00954	0.558316	0.415348	0.371224	0.488657	0.25728	0.102585	0.0802065	0	0.224167	0.0715466	0.398195	0.300496
TTC32	7.75841	11.8041	10.7404	11.1699	9.15211	8.64389	6.68197	7.96566	11.8263	11.921	7.73904	9.28451
WDR35	2.45913	2.97587	2.20464	2.28191	2.336	2.8495	2.80174	2.60245	2.24645	2.57451	2.8885	3.54938
LAPTM4A	45.5648	43.2863	39.8195	45.4026	43.1013	45.1003	46.6853	47.8173	40.9628	51.4109	44.0004	46.0459
SDC1	0.20195	0.0987554	0.234362	0.349152	0	0.399455	0.631004	0.215392	0.332751	0.187625	0.500606	1.91193
PUM2	18.9227	21.1438	17.4801	18.3702	17.8046	18.2299	18.6462	14.8855	20.0429	18.852	19.1168	19.6159
RHOB	1.57776	3.08753	2.52886	1.62333	2.00633	0.884953	0.778392	1.46046	1.42819	2.40267	2.55836	1.3113
HS1BP3	2.58454	2.67504	3.02885	2.55246	1.68205	2.11811	2.54668	4.25712	2.81714	2.04602	1.62512	2.51483
LDAH	5.51708	5.02447	4.77689	5.32368	4.91234	4.66384	5.97704	4.316	5.61081	3.97818	4.6987	4.55756
ATAD2B	2.19111	2.83177	2.22481	1.80606	2.49337	2.61574	2.70029	3.7847	2.0289	2.33155	1.49623	1.89894
UBXN2A	3.74886	4.08503	3.60077	3.9862	4.05968	4.07486	3.86823	4.16093	2.77784	3.29281	2.97891	2.14352
MFSD2B	8.77721	5.70536	8.9343	9.5268	1.42343	1.74854	1.85998	1.81787	4.01516	5.507	5.63363	4.657
WDCP	4.82342	4.11581	3.86937	3.47882	4.62963	3.93068	4.75008	4.34952	3.91163	6.00667	4.66687	4.01811
FKBP1B	6.12122	8.32588	4.604	6.25494	0.776074	1.74124	1.68201	0	5.42491	2.10541	4.0194	3.17251
SF3B6	134.531	103.953	126.833	124.749	101.94	101.042	111.68	92.8489	135.354	128.715	132.113	138.796
FAM228B	1.9514	1.00144	1.9054	1.53983	1.69489	1.924	3.56124	1.38928	1.30509	2.45474	1.44476	3.23449
TP53I3	9.77397	6.76668	8.50329	9.06766	3.42356	5.47016	5.73691	5.58669	5.03454	9.58087	7.76384	11.2611
ITSN2	5.02444	6.98047	6.03728	5.47131	5.55469	6.45538	5.20273	5.06483	5.25963	4.10385	4.69765	4.37623
NCOA1	4.94598	5.64087	4.69515	4.44832	3.89389	4.72612	4.93236	4.02209	3.62301	3.50594	3.64367	3.2824
PTRHD1	26.6504	20.839	23.6876	26.472	21.8379	21.8358	25.1457	28.5733	31.3288	27.6483	31.8816	33.8712
CENPO	11.5314	13.6246	13.0287	11.8631	12.1885	13.2467	13.6235	11.7016	11.9203	10.0146	10.2215	12.7092
ADCY3	16.5149	19.5736	17.9671	14.7165	17.0044	16.9181	15.4998	12.8343	14.5128	13.2999	12.6511	14.7835
RP11-443B20.1	6.96918	4.68882	4.56079	6.66729	3.44219	3.97743	5.75404	7.25931	4.72127	5.4624	5.84231	2.0491
DNAJC27	0.838109	1.04071	0.927933	0.76475	1.10412	1.31877	1.2537	0.239972	0.583271	1.66183	1.24444	1.78469
EFR3B	0.0685959	0.0874269	0.0734818	0.0139753	0.0346793	0.0408963	0.0302263	0.186522	0	0	0.0686699	0.189021
POMC	2.26388	1.19739	2.05354	2.8368	0.223983	0.194565	0.570454	0.91242	1.15515	1.34	0.526111	1.27065
DNMT3A	6.95029	7.98179	7.17181	7.86277	6.47094	7.94317	7.87711	9.52389	5.86535	5.49888	5.92438	5.75464
DTNB	4.73072	5.63548	4.3178	5.41249	4.73917	5.83014	5.59741	4.84433	3.39323	5.39166	4.41854	3.82496
ASXL2	3.17552	4.58726	2.80524	2.94367	2.6474	4.0795	3.64943	3.51283	2.57648	2.33799	2.00566	2.46654
KIF3C	2.58508	4.65048	2.84986	3.66042	3.6245	3.43328	2.89107	3.34682	2.52311	2.14055	2.16972	2.18344
RAB10	35.0816	36.0266	29.0996	28.9737	27.1628	30.7407	27.652	24.6537	23.338	26.9961	23.2286	21.8066
GAREM2	0.543443	0.815597	0.769451	0.575731	0.202911	0.746247	0.413431	0.547215	0.282383	0.34684	0.232818	0.35791
HADHA	76.9257	82.6143	73.0106	77.0804	77.0183	80.4228	71.274	77.1763	72.7537	77.5605	65.2762	66.5957
HADHB	28.3941	32.4533	32.5063	29.7567	28.4553	29.8619	31.0543	28.9647	33.9659	32.6593	32.8994	32.7712
RP11-499P9.1	0.17569	0.242581	0.0996376	0.136859	0.561494	0.440545	0.247568	0.667657	0.108982	0	0.172924	0.243284
ADGRF3	0.382323	0.370253	0.290101	0.384411	0.339683	0.499008	0.713435	0	0.111991	0.493337	0.6022	0.173914
SELENOI	5.86529	6.61988	6.71229	5.39466	5.24874	6.08393	5.37129	3.91573	4.15555	5.63858	5.28525	4.78339
SLC35F6	4.53359	4.21286	3.59227	3.46879	4.41422	4.39916	3.47016	4.81562	3.20615	4.28554	4.07383	3.23335
CENPA	23.9353	25.5537	24.5573	21.0419	21.4174	17.9203	19.0968	20.1813	17.7115	22.0121	14.8644	13.8834
MAPRE3	1.99425	2.21811	2.65058	2.2388	1.49945	2.08709	0.820561	1.09538	2.81262	2.8478	2.32297	2.0537
TMEM214	38.3005	41.0615	39.8669	40.2314	35.7193	34.5207	35.7857	39.8471	42.4816	41.9085	39.3808	46.0136
AGBL5	15.3638	14.5315	13.4492	14.8261	11.81	16.9418	16.3982	14.9942	13.8729	15.28	12.2842	13.4907
RP11-195B17.1	0.643488	0.363471	1.56664	2.47898	0	1.87025	2.13247	6.13231	2.2619	1.52178	1.79451	3.05354
OST4	240.267	181.735	236.876	223.852	225.515	181.222	228.211	292.583	292.608	282.269	281.814	274.364
EMILIN1	27.2638	36.2736	27.8525	26.5104	16.2628	15.5879	12.3372	16.7703	12.0015	13.2316	11.1453	17.4282
KHK	3.96429	4.2303	4.35252	3.87795	5.6391	4.00023	5.83305	6.92033	4.11094	3.17296	4.78756	4.31594
CGREF1	5.0268	3.59483	4.41895	4.7364	5.79432	5.45966	5.68941	8.41704	5.97569	4.91456	3.57618	5.40639
PREB	44.9377	40.192	39.8797	38.1929	38.9279	40.1468	40.6712	46.6013	44.9074	40.3396	49.1114	41.7779
SLC5A6	33.6397	30.4581	35.8911	27.0021	32.4508	30.8085	33.8412	29.424	33.973	32.735	40.5411	32.3144
ATRAID	40.0363	47.2322	39.8628	43.2849	44.6139	42.3966	40.3844	49.4849	39.6178	43.3182	39.3018	42.0019
CAD	30.7271	30.5064	31.9785	26.6509	32.6235	35.892	33.8412	32.2163	38.432	35.8875	37.9671	37.0462
UCN	3.07285	1.63371	1.21075	4.77087	0.773777	0.992335	1.83933	0	1.67606	4.49561	5.35171	4.6272
MPV17	28.2398	22.619	25.8819	26.9283	23.9428	23.3988	28.9485	24.3051	30.4978	32.2269	34.9847	33.8618
GTF3C2	17.1163	18.4931	19.1029	14.9699	18.9338	20.2943	18.3066	16.3572	16.8399	13.3291	17.7184	15.5153
AC074117.10	4.54079	3.90122	4.85528	4.63519	6.33439	4.35065	4.36419	2.36047	6.96102	5.21908	8.13163	6.9456
EIF2B4	21.3071	20.0778	21.8348	21.7945	19.1921	21.7041	23.553	28.3212	23.2948	26.9585	25.5988	26.7935
SNX17	38.8941	40.0928	36.6734	31.325	40.4406	44.0838	43.496	41.5642	39.1597	35.8192	35.3646	41.5367
ZNF513	10.0078	6.15518	7.35276	9.48157	9.23255	10.0212	9.68594	9.66836	13.698	12.2969	11.0766	16.3592
PPM1G	175.744	160.353	173.399	184.936	149.641	153.239	147.907	156.979	167.301	167.598	157.403	168.56
FTH1P3	0.625057	1.5601	1.95723	0.848966	0.589873	2.14276	0.951474	0	2.53513	2.23353	3.93317	4.82268
NRBP1	37.8026	39.5826	37.4159	37.5807	29.1875	31.7361	28.3512	28.5949	22.4968	25.783	28.5139	25.2344
KRTCAP3	1.98731	1.27512	1.70308	2.45628	0.614641	1.15519	2.33768	0	2.30111	1.36846	1.67348	1.17254
IFT172	5.79995	5.0175	5.963	6.20637	5.09824	5.37115	6.41012	5.78929	7.29805	7.26951	7.89943	6.36812
ZNF512	10.5345	10.1975	9.83976	10.6787	12.0474	11.3587	10.964	10.2542	11.4019	12.47	12.2232	10.6269
CCDC121	0.427253	0.329259	0.436397	0.38597	1.00131	0.404301	0.496735	0.545014	1.65899	0.618497	0.387927	0.406783
GPN1	10.9423	12.2318	14.3287	11.7438	17.1176	12.1193	13.6529	16.9112	15.2702	14.1744	12.254	12.3128
SUPT7L	11.7139	10.9589	11.8857	12.6842	9.7461	10.8006	12.8994	11.2629	14.9297	14.5957	15.8567	15.7709
SLC4A1AP	12.5723	12.3657	9.80676	13.2725	9.28329	12.5838	10.5405	9.94726	12.6954	12.6392	7.39232	10.1159
MRPL33	69.4019	55.386	54.9201	58.0208	60.2874	58.2404	71.9972	55.6605	45.1495	54.4216	37.2374	43.4744
RBKS	0.315247	0.139909	0.0723644	0.954219	0.552503	0.719905	1.54787	0	0.554057	1.17154	0.334908	0.760541
BABAM2	20.8127	18.7617	18.4105	18.9972	18.5226	18.0036	19.6928	16.9414	18.7607	18.458	20.2519	18.6877
FOSL2	3.51458	4.42502	3.02609	2.77103	6.17415	5.64159	5.11008	5.18009	2.32998	3.24225	2.31113	2.76867
PLB1	0.384789	0.485851	0.412196	0.370998	1.14911	0.51013	0.448224	0.746746	1.01442	0.404533	0.734205	1.0623
AC097724.3	0.264356	0.136047	0.211102	0.254603	0	0.158323	0.415501	0	0.244979	0.187553	0.0938275	0.368956
PPP1CB	27.1469	28.1003	25.2829	24.1004	25.128	25.0156	26.3371	26.7487	22.3352	24.8663	23.7936	22.6498
TRMT61B	6.21281	6.23393	6.3454	5.96891	5.97806	7.74508	5.74121	7.0347	8.4169	4.7535	5.57709	6.51464
WDR43	30.4741	29.4868	28.8955	26.7908	31.3016	32.542	27.1015	28.3304	28.5673	23.6099	24.2184	22.534
CLIP4	1.04234	0.965584	1.19065	0.985958	2.01789	2.11241	2.16016	1.50391	1.83195	1.76388	1.38419	1.15937
YPEL5	5.34548	7.06542	5.31378	6.19745	7.0774	7.36477	6.51864	8.61129	7.02648	7.71982	6.35069	5.62688
LBH	12.9832	11.5349	10.5798	10.5433	3.1752	3.20712	2.61643	4.02557	5.61865	5.61306	5.7107	5.81513
LCLAT1	2.72091	2.88643	3.0367	2.6858	2.39147	2.5927	1.37246	1.56658	2.58405	2.84153	2.3894	2.23953
GALNT14	4.72074	2.97932	2.54363	3.29422	8.54608	7.64989	7.96885	6.16773	5.24971	5.99666	5.32549	4.90881
CAPN14	0.0222148	0.255605	0.206241	0.333407	0.136268	0.294133	0.509016	0.893581	0.253781	0.660447	0.0481839	0.121263
EHD3	2.60717	3.81274	2.46246	3.37039	3.26382	2.86978	2.45479	3.5752	1.59558	3.16296	1.54718	2.10854
MEMO1	6.48032	6.25542	5.98776	5.68583	6.35416	6.6488	6.4342	5.19875	5.95559	8.03636	6.41137	7.0767
DPY30	45.4765	30.2248	39.5247	37.2446	36.1365	29.6678	38.6405	23.1486	40.1719	38.6904	37.4191	39.742
SPAST	4.61062	5.04866	5.65275	4.13163	4.26917	5.00387	4.41899	4.0737	3.70036	3.5358	3.34449	2.78227
SLC30A6-DT	1.69581	1.30686	0.887176	1.77567	0.933097	0.229244	1.3144	0	2.28732	0	2.71284	2.82549
SLC30A6	6.03236	5.78737	6.15157	5.36828	4.36439	5.58944	5.22078	4.2849	4.74924	5.48479	4.06096	4.94917
YIPF4	3.18962	2.98195	3.11236	2.9528	2.79302	2.83756	3.84555	2.41921	4.07024	3.64856	4.31211	4.27422
BIRC6	4.31483	6.17612	4.26013	4.15189	3.96757	5.58175	4.67649	5.08074	3.38474	4.48556	4.06082	4.99271
AL133243.1	0.554314	0.0837111	0.167005	0.198808	0.212514	0.704845	0.865993	0	0.471891	0	0	0.655985
AL133243.2	0.738441	0.361373	0.280368	0.486884	0.688054	0.516182	0.593862	0	0.114998	0.286582	0.391007	0.688823
TTC27	12.9313	14.3442	8.94677	10.1803	9.88334	7.5639	8.90118	8.53302	13.1921	11.7702	10.6016	10.2299
LTBP1	8.22094	12.1063	7.68378	6.96172	2.29971	2.88364	2.22243	3.20398	4.85917	5.67479	4.13858	5.39343
RASGRP3	4.76135	5.58567	4.40054	3.95272	1.22483	1.54128	1.33148	0.637166	2.16695	2.64994	2.31336	1.86671
FAM98A	23.1883	24.7714	21.6369	22.6657	23.4088	20.9783	21.1193	17.8134	21.6039	20.8444	14.993	15.7377
CRIM1	0.417022	0.671761	0.441761	0.413163	0.734935	0.579088	0.492248	0.50832	0.5782	0.469234	0.361809	0.507442
FEZ2	10.9848	13.5332	13.1038	11.617	14.1234	13.5084	11.883	12.7939	9.80004	11.329	9.02746	7.30658
STRN	2.95375	3.40135	2.6718	2.64968	2.26375	2.64859	2.07362	1.98252	1.85752	2.24361	1.83601	2.20603
HEATR5B	5.30259	5.16135	6.95076	5.70341	4.77083	5.32936	4.27908	5.95529	7.107	5.53192	6.84813	7.62292
GPATCH11	6.72153	8.69501	7.16948	7.57149	6.11688	7.55658	6.52142	4.30246	5.4834	6.84584	5.64673	6.73231
EIF2AK2	5.92959	7.46655	6.00067	5.71256	7.28414	8.78904	7.59023	7.17778	5.44605	6.38483	5.9819	3.82873
CEBPZOS	14.3371	11.3948	15.2184	15.3144	15.3852	14.2693	17.5608	17.4317	19.0418	22.6381	22.0909	21.5544
CEBPZ	27.341	31.1054	28.5422	27.8052	26.5034	27.2525	24.6566	23.7726	23.5617	23.6473	19.0811	20.4765
RP11-423P10.2	0.110753	0.0866544	0.332195	0.234666	0.135874	0.193137	0.169181	0.872997	0.337396	0.452744	0.219632	0
NDUFAF7	8.39555	7.83747	7.09292	7.24171	8.10064	8.4451	7.11046	10.453	8.95949	10.189	13.0151	10.9614
PRKD3	4.72025	6.2296	3.96642	4.07227	5.62515	7.0224	5.99472	4.69909	2.97805	4.39792	3.32524	4.12461
QPCT	1.15121	1.76228	1.69789	1.59079	1.28659	1.55172	1.44228	1.03718	0.762398	0.434019	0.356711	0.700124
CDC42EP3	6.67157	7.2735	5.93592	5.65789	5.56989	5.34294	4.56119	4.87033	3.92236	6.93587	3.81681	5.07416
RMDN2	0.923838	0.965662	0.850254	0.758168	0.404781	0.964356	0.521753	0.158605	0.331596	0.550041	0.846679	0.253033
CYP1B1	0.62273	0.678621	0.518231	0.413466	1.65514	2.56281	1.92967	0.79043	0.99045	0.913259	0.937679	1.01135
ATL2	10.2806	8.43746	9.04646	7.9112	9.34292	8.63041	8.52072	7.95625	10.4566	9.10453	9.72553	9.04553
RPLP0P6	15.6586	14.6709	19.8323	15.747	17.7453	12.6323	18.0254	18.0821	13.7861	20.7279	15.6502	17.7737
HNRNPLL	4.80024	5.56632	4.67575	3.94107	3.37579	3.57198	2.62892	3.96347	2.7121	2.5038	2.20803	3.44081
GALM	5.37666	3.46497	4.57071	4.25684	1.96676	1.85181	1.87519	1.65347	2.69835	2.62366	1.82266	2.89033
SRSF7	113.683	103.592	107.786	102.785	100.52	90.8246	94.9385	104.069	113.651	105.472	105.362	97.8912
GEMIN6	4.5823	3.41672	4.15721	5.06819	4.58509	3.88446	4.06203	4.26757	4.00981	3.80283	3.4998	4.163
DHX57	4.70195	5.38894	4.63661	4.78035	4.20092	4.66667	5.29828	4.45615	5.40483	3.71155	3.59068	4.02408
MORN2	10.8726	6.85241	8.21939	9.57002	9.47049	8.98354	7.82142	9.1537	11.4482	11.0114	6.95039	6.75038
SOS1	22.1111	27.8457	24.1994	22.7384	16.1738	18.1256	16.432	14.3502	15.075	16.2718	16.65	13.4693
SOS1-IT1	6.66822	6.07807	7.3664	10.5782	4.7934	4.84518	4.829	2.41303	3.6166	3.14601	4.50367	3.78569
MAP4K3	2.09362	2.68363	2.71807	2.39456	1.64844	2.22207	3.07229	4.66211	1.61463	2.78121	3.11387	2.44344
MAP4K3-DT	0.265962	0.225983	0.219158	0.219752	0.295811	0.323735	0.362237	0.162094	0.0599279	0.519536	0.354999	0.338519
THUMPD2	10.7224	7.68371	10.2584	10.8828	8.84927	7.05692	9.76169	4.9206	15.8907	11.7956	16.253	12.9815
PKDCC	0	0	0.0966409	0.298672	0	0.382381	0	0	0	0.576234	0.38786	1.01568
EML4	7.21238	7.42881	7.1492	5.82976	7.03914	7.24099	7.85781	4.28833	7.90813	7.20579	7.35008	5.25435
COX7A2L	25.4301	21.5982	24.4034	25.1051	27.4081	19.0933	26.0448	28.6591	34.9074	26.9441	31.6373	33.1933
MTA3	0.781145	0.847846	0.92628	0.663815	1.34342	1.23028	1.19209	1.11001	1.10492	1.14876	0.970765	0.893558
OXER1	1.8604	1.86123	1.72269	2.82556	3.41253	3.17707	5.84577	0.249831	2.9095	4.29179	4.52863	4.22778
HAAO	7.08693	5.34016	7.0409	6.05929	12.8712	12.6922	12.5038	25.9972	9.86227	12.0053	6.58782	12.951
AC016735.1	3.08045	1.47229	3.04602	4.70693	13.1856	6.65744	11.1058	4.47693	5.20576	16.5112	7.15875	9.45848
RP11-339H12.2	0.319933	0.463829	0.159936	0.150641	0.420537	0.330618	0.188823	0	1.0871	0.277423	0.584889	0.24013
ZFP36L2	141.066	134.604	129.318	132.501	154.586	161.388	146.575	117.954	146.201	146.403	137.161	120.934
LINC01126	0.170592	0.164879	0.548229	0.346395	0.179388	0.776776	0.461955	0.644613	0.674598	0	0.808747	0.646021
AC010883.5	1.83434	2.3379	3.92998	1.55715	7.17163	2.80239	3.82099	0	3.90589	4.98156	1.70515	6.93207
THADA	3.05806	2.94707	2.72191	2.95221	3.70813	3.67806	3.47246	3.51542	3.48915	3.25692	3.13158	3.21643
DYNC2LI1	0.897517	1.64016	1.51084	1.51149	2.02242	2.05325	1.65747	2.96945	1.67021	2.17222	1.41622	1.37405
LRPPRC	25.7011	27.7911	26.6292	24.0919	22.6526	21.984	20.94	22.0009	21.8601	19.3974	22.8372	23.8352
PPM1B	3.00758	2.95172	2.85696	2.61822	2.86054	2.6295	3.07788	2.66968	4.05653	2.91594	3.40947	3.71105
PREPL	2.89361	4.19244	3.26694	3.34452	2.91603	3.36772	2.69652	2.08842	2.22496	2.11531	1.60328	2.27576
CAMKMT	2.77523	1.85765	2.46423	2.72958	1.14662	1.92194	1.31884	2.26378	2.22551	3.00974	2.75635	1.53362
SRBD1	8.10147	9.01325	7.39888	8.01765	5.56942	7.27014	6.35629	5.1429	5.06022	7.56948	6.54861	8.26047
PRKCE	0.586229	1.51767	0.505331	0.521593	1.36857	1.35774	1.11143	0.848554	0.354172	1.14035	0.962165	1.12969
EPAS1	3.3935	6.8929	3.57686	2.28903	1.24582	1.83117	1.32185	2.05826	1.68012	2.40381	1.01268	2.20213
ATP6V1E2	1.11802	0.912851	1.14007	1.34768	0.951461	1.03107	1.6011	2.73867	0.614049	0.79901	1.20916	0.858216
RHOQ	3.81246	3.94191	3.77567	3.59919	6.84647	5.51472	4.8579	5.45625	4.19687	5.81242	4.86544	4.5634
PIGF	10.8412	5.46195	11.2931	9.00808	7.98083	9.03571	7.59672	2.38058	7.70556	15.2749	8.07696	7.09812
CRIPT	1.2834	1.4256	1.65549	1.4859	1.76286	1.90163	1.57258	1.30996	1.88099	1.29964	1.70903	2.42258
SOCS5	1.74998	2.68778	2.13719	2.17905	2.12793	2.2863	2.0423	2.68201	1.58291	2.09718	1.02797	1.03849
MCFD2	15.5322	17.0801	15.6021	14.6239	17.3897	16.7394	16.7177	16.6101	17.0394	16.4089	17.0266	16.9658
TTC7A	7.76361	8.1573	7.84014	6.26944	10.5449	10.7819	11.7455	8.49949	9.96653	9.20552	10.1936	10.6571
CALM2	121.565	111.935	117.626	109.118	114.337	97.176	108.464	99.3239	111.118	103.278	97.9688	95.0425
EPCAM	5.40833	1.97787	4.66615	7.2266	1.66517	1.75599	1.27882	1.51446	3.09565	1.15432	4.19859	2.66298
MSH2	8.02358	8.3404	6.27473	5.77729	6.31995	6.96643	5.96726	4.67812	6.58169	6.76567	6.15964	4.86793
AC079250.1	1.85081	1.0952	0.90635	1.49392	1.48285	1.53693	1.5972	2.12709	2.36994	1.62127	2.60528	2.43553
MSH6	15.9796	19.2976	15.5811	16.2546	18.5547	21.3247	17.1295	15.4279	14.3795	13.7892	11.2973	11.1071
FBXO11	10.0728	9.63885	10.8736	9.71678	9.45003	10.5822	11.1681	6.88059	11.161	10.5352	10.5513	8.67181
FOXN2	4.6429	5.96136	5.48257	4.36341	4.91489	5.76396	4.43763	3.2609	3.42196	3.62262	3.52378	2.52136
PPP1R21	4.37361	6.35597	5.72627	6.86439	5.79924	7.51568	5.95397	8.79904	8.96013	7.5275	7.35092	9.16978
STON1	1.15282	0.999853	0.612278	0.842434	0.725832	0.788376	1.07961	0.596328	0.144723	0.787535	0.360213	0.396608
ASB3	5.58738	4.18954	4.63936	5.33402	6.23157	5.81888	4.91908	3.8235	6.79726	7.91489	8.92982	5.08021
CHAC2	8.30157	7.74516	7.05454	6.89342	7.68824	4.92534	5.76416	4.52349	6.84273	5.64004	6.46067	4.3032
ERLEC1	11.4752	11.675	11.4032	9.76933	12.2084	12.5166	10.9685	13.932	10.2939	9.60457	6.27968	10.2432
MIR3682	15.0426	2.53853	7.87796	7.96815	9.95962	11.011	5.91869	14.2612	12.0439	22.6714	41.9495	47.8987
GPR75	0.938664	1.62931	2.32707	1.95335	1.75086	2.32543	1.56422	3.44884	0.388866	0.847164	1.09693	0.796024
PSME4	13.6718	19.5375	15.2015	12.5522	15.68	15.4104	13.1019	14.2148	13.2532	11.896	11.2796	12.1061
ACYP2	0.627005	1.24504	1.30178	0.856002	1.37078	0.764007	1.06371	1.04792	0.590753	0.678616	1.15368	0.946065
SPTBN1	5.28375	8.41518	4.90326	4.43653	8.38073	10.8306	8.50707	7.82681	4.611	4.41665	2.94738	4.31221
EML6	0.0555382	0.115025	0.216978	0.0721053	0.229027	0.132932	0.136104	0.175216	0.0976103	0.176042	0.0698481	0.240747
RTN4	40.4432	41.2039	37.7958	38.7228	35.9896	37.2965	36.8697	36.6734	32.684	32.3493	25.188	32.2117
CLHC1	1.20261	1.40583	1.07175	1.46767	1.42137	1.87983	2.47351	1.80466	1.18115	1.04219	1.15549	2.02731
CDPF1P1	0.234975	0.500173	0.482446	0.466754	0.892272	0.0948524	0.101971	0	0.292525	0	1.05573	0.360743
RPS27A	734.048	591.105	689.476	692.605	675.393	609.61	703.695	761.05	887.773	895.661	824.512	877.121
MTIF2	22.1025	19.1343	23.0047	21.0291	19.7736	17.7234	15.6143	17.6568	29.8696	20.637	25.0378	21.8445
PRORSD1P	3.09588	2.23404	3.48016	3.10435	1.48485	2.29577	1.2473	1.35106	2.8661	1.96486	3.37525	2.04721
CCDC88A	6.96573	7.84493	7.33663	7.04047	8.21026	8.41619	7.34741	6.11534	6.18595	6.99869	7.42319	6.12326
CFAP36	9.75405	7.68502	9.4431	10.2152	8.70776	7.83154	8.39389	6.0785	15.9109	14.4428	12.6373	10.3701
PPP4R3B	18.8437	18.6739	18.0772	16.3795	17.2502	16.6354	15.7328	12.8056	15.7974	15.4318	14.6533	14.4583
PPP4R3B-DT	2.83814	1.75091	1.74655	2.71888	5.29164	2.98363	1.88679	0	4.7228	2.86123	6.79211	4.75897
PNPT1	14.8823	14.2203	15.4133	12.3704	13.8744	14.0294	13.5715	12.3169	13.9405	14.4747	16.3072	14.2843
VRK2	9.51429	10.5968	11.7724	8.65013	8.02247	9.6207	8.9046	9.5222	9.64074	6.24733	9.40689	8.49883
FANCL	23.4271	16.0138	22.0029	22.2263	20.0666	18.1891	21.0147	19.3255	27.5314	28.8313	31.991	30.7824
RP11-334G22.1	1.49536	0.688228	1.1569	0.29337	3.05756	0	0.0865245	11.2402	3.7232	0	1.39004	1.36044
EIF3FP3	2.30117	2.94525	4.4039	2.9903	1.56337	1.65326	2.12742	6.33481	1.56777	0.864784	1.20175	3.06975
LINC01122	0.255881	0.460071	0.457849	0.327684	0.6308	0.53394	0.571083	1.05567	0.256983	0.4206	0.120237	0.273405
BCL11A	2.96116	2.78106	2.61344	3.11568	3.856	4.83682	4.27985	2.59436	2.59329	3.26941	2.79771	2.41011
PAPOLG	2.03679	2.48513	2.02631	2.04782	1.7815	2.73592	2.63876	2.70163	2.41783	2.98226	1.74415	1.80696
REL	0.419059	0.518337	0.16834	0.414008	0.760676	0.809561	0.454644	1.66619	0.122752	0.595588	0.266654	0.150628
PUS10	0.824089	1.00889	0.765082	1.11557	1.06397	1.54887	1.08719	0.683064	0.902814	0.837092	0.883512	0.590416
PEX13	2.87138	2.44331	2.94817	2.47603	2.35737	2.68479	2.99557	1.98257	2.63645	1.95425	2.7401	2.27492
KIAA1841	1.22746	1.71581	0.923683	1.26278	1.49343	0.963136	1.61124	0.525521	1.89879	1.29119	1.73038	1.83254
AC016747.3	2.77592	2.92619	2.99651	3.18591	2.03959	2.11009	2.65765	0.390421	2.12977	2.88651	2.2132	2.17456
AHSA2P	18.801	13.5833	17.3165	18.5053	14.1263	14.6087	16.6795	13.9278	19.8032	20.0561	23.111	20.2961
USP34	9.48809	10.1317	10.2618	9.3044	8.49148	9.72575	8.59949	8.74508	7.96585	9.88315	8.214	8.15283
USP34-DT	1.23565	0.818231	0.688843	0.812598	0.364617	0.977231	0.604079	0	0.343482	1.79228	0.492268	0.387147
XPO1	32.1126	33.5437	29.854	27.4064	26.0044	27.3418	25.073	25.8926	23.1448	24.274	25.0005	22.7454
FAM161A	2.24054	1.88327	2.01049	2.12576	1.92514	2.3257	2.05323	2.2611	2.29493	2.93993	1.92045	1.18382
CCT4	100.703	109.93	102.781	97.5626	89.1418	99.4624	90.0965	89.3248	91.8384	105.354	82.3668	89.6553
COMMD1	22.6238	15.4059	20.075	21.3339	18.907	19.4995	21.7975	22.2794	28.359	20.9904	18.6811	25.9315
RPSAP26	2.04628	1.15107	1.1772	1.13745	1.85957	0.881091	0.59201	2.49427	0.3663	1.26742	2.43054	1.82287
B3GNT2	15.0071	16.7747	14.8977	13.9426	11.068	13.226	9.46201	10.0801	6.43854	9.37112	10.1066	7.58941
AC093159.1	9.07285	1.82878	7.30704	3.15719	0.464266	0.449117	1.03462	0	0.290982	0	4.61708	0.745593
TMEM17	1.32418	2.71907	2.12775	1.9634	1.04137	0.740124	2.35165	0.289708	1.77531	1.16716	0.978427	0.556019
EHBP1	3.73314	4.44206	3.89608	4.00585	3.4531	4.36161	3.51407	3.35425	3.44059	2.97487	3.61129	2.09163
WDPCP	0.41651	0.544211	0.539005	0.629308	1.01903	0.95328	1.08596	0.967689	0.542881	0.405144	0.579465	1.04428
MDH1	39.8389	41.5277	46.2528	37.54	40.1351	39.4049	38.2331	34.5902	40.379	38.4807	38.8619	39.9817
UGP2	22.5147	30.3141	20.5783	21.7311	28.5203	24.9212	21.7841	17.3603	19.27	21.1059	16.4896	17.6974
VPS54	3.44559	3.68049	3.34779	3.60301	4.4002	3.62309	4.23964	3.63012	3.77561	3.48421	3.48123	3.0481
PELI1	2.59183	2.93176	2.5417	2.18812	2.19839	2.66473	2.36103	0.746065	1.98545	1.53044	1.1028	2.50579
AC074289.1	0.162466	0.0427279	0.256912	0.215148	0.0881332	0.112427	0.0402883	0.26876	0.435107	0.294695	0.22294	0.475094
LGALSL	7.07084	8.95857	6.06894	4.80238	0.804038	1.08645	0.485399	1.9084	5.26654	5.91302	3.58089	3.93525
RP11-568N6.1	0.485906	1.34181	0.520515	0.662968	1.08386	0.684728	0.674773	1.07688	1.12572	0.930237	0.53381	1.41662
AFTPH	14.6934	13.5423	11.9472	12.9058	9.64793	10.6137	9.6657	8.03385	10.4649	11.7976	10.3294	12.9828
SERTAD2	4.701	7.23841	4.61844	5.4056	5.14383	5.46623	5.84484	3.41097	3.553	4.19829	4.2288	3.11786
LINC02245	0.400788	0.586919	0.591962	0.557556	2.26159	1.0472	0.86648	0.784613	0.773772	0.0902687	0.908825	1.26791
SLC1A4	11.1803	12.889	11.7652	10.6468	18.6774	20.2376	14.523	20.278	16.7954	15.517	14.0797	13.7267
CEP68	2.55463	3.5322	2.65227	2.4038	3.37676	4.18385	3.98359	3.6329	2.3141	1.85818	1.67627	1.89324
RAB1A	38.6322	41.8427	31.4311	34.9467	39.1306	37.6495	35.0872	30.3819	28.2536	30.4143	22.53	24.6537
RP11-420C9.1	0.0925406	0.155154	0.311558	0.140055	0	0.345809	0.592066	1.51475	0	0.135106	0	0.798312
VDAC2P5	1.27489	2.81645	2.08269	2.44803	2.84883	1.4204	2.55606	2.8749	1.31639	2.69464	3.28866	0.685044
ACTR2	105.279	119.341	104.106	98.2149	96.9852	104.991	89.008	70.5819	84.8809	86.1553	74.3093	62.5002
SPRED2	4.61043	6.39962	5.3066	4.63862	5.94737	5.45261	5.72135	5.30591	5.40378	4.86438	4.22874	4.41128
MEIS1	5.70389	7.18984	6.60577	5.95252	4.56173	5.55734	4.19523	5.70645	2.95399	3.33949	3.87664	3.8511
MEIS1-AS2	0.53848	0.487919	0.324469	0.56453	0.285089	0.565158	0.467364	1.94176	0	0.771269	0.89683	0.24112
ETAA1	4.61099	2.71008	3.69546	3.66571	3.5492	2.56286	3.43958	3.09333	4.17643	2.84717	4.15988	4.67295
C1D	5.3334	3.86142	4.06708	4.63874	5.28759	3.80961	4.50742	4.25598	3.34631	1.91065	4.61116	3.36544
WDR92	3.51759	2.12638	2.84016	3.12094	2.32336	1.26312	2.73406	2.36783	2.64516	3.6339	3.56268	2.11357
PNO1	12.0985	16.5405	11.6856	12.3617	11.9409	13.978	12.7964	11.1596	8.19942	10.8912	6.97371	6.69129
PPP3R1	26.6521	28.1038	26.2257	24.9225	23.1213	23.1118	22.4295	22.4042	19.6067	17.9605	20.3368	21.2383
RP11-474G23.3	1.72091	0.772236	1.41334	1.19011	1.3321	1.27821	0.926051	3.42618	1.6383	0.0266473	0.773193	1.49714
CNRIP1	17.1035	9.26502	14.1058	17.6823	5.51245	5.6523	6.57722	5.20455	10.1465	8.44102	10.2029	9.88276
PLEK	84.2282	108.17	82.9147	71.8635	49.5599	56.4476	49.0177	48.9221	49.4311	59.7181	44.5057	50.7622
FBXO48	0.650375	0.357157	0.40113	0.669877	0.807395	0.591903	0.420796	1.54949	0.978526	0.595086	0.53587	1.0237
APLF	1.07156	0.778503	0.679117	1.11443	0.481798	0.918566	0.467457	1.12152	0.433852	0.964279	0.902224	0.3273
ARHGAP25	11.2429	14.4789	11.0549	12.2724	15.9824	15.6727	13.0035	14.8801	10.0263	11.8639	11.1865	11.4502
GFPT1	3.66591	3.23829	3.40758	3.21075	3.01698	3.16009	2.8619	2.01752	3.24421	3.76028	2.69554	2.33593
NFU1	27.1913	23.5357	23.0048	27.7252	27.5996	22.769	24.0983	29.4246	35.402	20.4385	27.8378	24.9633
AAK1	1.12628	1.44802	1.5045	1.68113	1.68053	1.84005	1.80892	1.96101	1.29477	1.72911	1.50922	1.41101
ANXA4	11.5275	12.7717	11.6316	11.7555	9.80393	12.1744	9.98772	12.5413	10.683	11.2666	7.14994	10.3772
GMCL1	7.40283	9.82998	8.15421	8.52541	7.02525	8.1003	8.5536	5.8731	9.16207	6.9843	7.5025	8.21219
SNRNP27	20.7295	18.5553	21.9527	21.0844	15.558	17.3913	18.5938	11.5771	18.4242	16.8426	19.4711	17.8082
MXD1	9.45814	7.41997	8.71271	10.0492	2.78171	3.46766	4.01947	2.95532	5.50439	4.80232	6.00386	5.53602
PCBP1-AS1	1.05425	1.03052	1.37628	1.27372	1.39	1.1057	1.06108	1.26541	0.838612	1.62645	1.34863	1.95511
PCBP1	279.917	261.345	264.497	251.917	234.805	228.152	219.484	221.395	198.074	202.432	165.317	184.65
C2orf42	4.30537	3.59438	3.62288	4.40009	4.90367	4.20342	4.34508	4.69196	3.44125	4.76482	4.48821	5.56794
TIA1	15.0755	15.0274	14.0165	16.0575	14.2847	15.0401	16.2287	10.4364	20.9993	20.2767	18.6404	16.0127
PCYOX1	3.17662	5.00331	3.13246	3.34771	4.51197	4.46346	3.93297	3.44897	2.11674	2.81448	2.39557	3.21896
SNRPG	75.0902	57.4077	71.7187	74.6002	64.4274	56.6502	73.7355	78.6035	92.4504	86.5195	92.3112	80.5424
FAM136A	67.3591	53.143	56.2914	53.8722	66.2899	54.2159	68.4129	49.3407	78.2292	65.9476	63.3746	62.5088
AC022201.5	2.73946	0.878071	3.77304	1.72751	1.80045	1.70615	1.4266	10.0176	8.16779	0	4.18358	2.90396
TGFA	0.524508	0.26105	0.294	0.430752	0.283259	0.236348	0.196917	0.327103	0.820009	0.492968	0.113388	0.287143
ADD2	4.38624	2.42076	3.53608	4.52293	0.549097	0.73576	0.524708	1.16401	4.23773	3.11571	4.27071	3.76332
AC007040.11	0.249146	0.204543	0.0432798	0.118896	0	0	0.175331	0.377563	0.349123	0	0.381827	0.323919
TEX261	25.4676	26.3384	24.6446	25.2981	24.2039	22.5714	23.0399	22.8654	22.8494	22.3974	23.3094	26.4674
NAGK	14.9668	12.914	14.4746	14.8413	11.8856	12.9716	14.7027	19.7669	13.6925	14.7237	14.8746	17.1638
RP11-467P9.1	0	0	0.396435	0	1.62149	0	0	1.69161	0	0	0	1.75181
MCEE	6.20202	5.29326	5.87718	6.28771	5.58415	7.32915	5.03984	11.2982	7.03725	4.49569	7.66585	1.74388
MPHOSPH10	23.2984	25.2006	26.0655	25.7445	20.0839	23.6286	19.9777	21.2415	21.6076	24.1223	23.8004	20.5835
PAIP2B	0.65073	0.633862	0.630237	0.558754	0.745995	0.742704	0.413148	0.695403	0.540507	0.559021	0.23616	0.447055
ZNF638	14.2746	14.6648	15.5856	15.646	15.8087	14.4456	13.9715	16.6157	18.8828	17.375	18.0698	16.182
RP11-236P2.2	0.712853	1.1283	0.596002	0.920983	0.182832	2.05501	3.02413	2.58556	0	0.403834	0	0.48047
DYSF	0.0994234	0.0527989	0.0901196	0.0168799	0.345149	0.3149	0.270827	0.531372	0.0604869	0.103029	0.0710933	0.219174
EXOC6B	1.00179	0.681523	0.697704	0.636892	1.05703	1.01582	0.793949	1.55221	0.875211	0.274064	0.665173	0.684552
SPR	8.74542	11.2222	10.9647	7.87665	5.96251	5.11019	6.67822	6.88362	6.3756	3.95323	7.74673	4.5758
SFXN5	6.6016	6.10717	6.58642	6.64057	5.27797	6.5713	5.60511	6.4749	4.61896	6.49601	7.51694	6.02896
RAB11FIP5	0.353479	0.607024	0.369189	0.354976	0.487863	0.813328	0.409572	1.52957	0.229086	0.172413	0.184829	0
SMYD5	17.6268	17.8985	16.4713	14.7115	18.8789	15.5884	15.6989	21.5385	18.7323	15.4917	19.0006	14.94
PRADC1	13.2411	18.2469	16.8059	17.3074	17.4726	14.8248	14.0055	25.9685	12.7904	11.3685	10.8239	13.3941
CCT7	212.672	229.242	210.718	226.265	216.261	213.899	199.547	243.561	179.434	190.764	180.77	189.62
FBXO41	4.74513	5.56033	5.87264	5.61468	8.57602	9.12433	7.74757	5.79324	5.92261	8.89473	7.23621	7.4113
ALMS1	2.48688	2.24615	2.07278	1.80496	2.69303	2.63818	2.19647	2.83762	1.53997	1.39666	1.18781	1.25288
ALMS1-IT1	0.560255	0.469663	0.557292	0.730151	0.479264	0.594475	1.09757	1.02437	0.468889	0.941882	0.334799	0.300362
TPRKB	48.5009	43.5237	46.9902	55.3323	39.9113	44.027	52.1238	46.5092	26.9776	35.1684	32.5025	27.4329
DUSP11	5.3921	5.58379	3.98291	4.89262	4.86409	4.54106	5.01033	3.31851	3.72414	3.88	3.16139	2.53396
STAMBP	4.12071	4.15598	3.76026	3.95662	2.81067	3.58851	3.79222	3.88009	3.5147	3.33551	3.90482	3.67205
DGUOK	56.208	41.6509	59.3176	55.517	55.2777	37.6666	42.4364	49.994	59.0784	55.3907	69.4302	71.5466
DGUOK-AS1	0.975617	0.841915	1.8616	1.80338	0.935086	0.383982	1.55594	1.63516	1.36639	4.0222	2.40897	1.80985
TET3	3.77891	4.75174	5.07803	4.35439	3.96768	4.75376	5.03109	3.55538	4.65924	4.00259	4.04344	4.26274
FNBP1P1	0.99982	0.836068	0.708995	0.708635	0.308502	0.682138	1.21733	0	1.20035	0.222412	0.287985	0.360321
BOLA3	48.5699	31.7497	40.1602	38.6364	32.7195	22.6452	27.8225	50.6311	30.4107	52.4104	42.1863	41.6848
BOLA3-AS1	2.62447	1.91648	2.49523	3.37339	1.60779	1.45292	2.12693	0.427836	1.42304	1.52672	1.24577	1.35532
MOB1A	34.371	37.2498	32.4018	30.805	29.7776	31.5876	29.0721	31.4445	21.9185	23.7645	22.498	20.1808
MTHFD2	18.1968	21.4741	17.7781	18.1359	17.2514	17.5217	15.6659	17.105	15.4094	15.35	10.7866	12.8472
DCTN1	17.6734	28.0148	21.4249	23.6385	24.222	26.6375	23.6656	21.7669	19.9771	18.5414	18.632	18.9472
WDR54	14.9447	17.8147	14.9087	14.2088	17.683	17.2037	19.7941	27.8466	14.0572	21.9973	22.9415	22.2804
RTKN	3.18496	3.60283	2.65135	1.66846	4.06039	3.72691	3.74683	3.84716	2.50378	2.53123	2.274	1.56117
WBP1	2.58543	2.98457	5.03973	3.59218	6.01689	2.50479	3.28872	2.35068	5.49375	5.59162	2.32455	3.16674
MOGS	37.6139	38.3283	42.4541	36.4526	36.6584	36.9669	37.5087	34.3924	32.3805	34.4772	31.3133	34.8047
RP11-523H20.7	0.459378	0.495529	0.461342	0.354864	1.00638	0.751022	1.79419	0	0.403686	2.21398	1.89492	0
MRPL53	62.5787	42.6626	60.9962	67.2725	71.2746	45.4837	43.8389	59.7439	87.5655	96.4154	95.3784	100.844
CCDC142	3.48953	3.5267	3.03855	3.36296	5.29914	3.84858	3.97447	5.91176	4.98527	5.14422	6.73414	5.28417
TTC31	12.7376	12.8504	12.2857	12.1296	13.7513	13.1732	12.1797	13.2166	10.3572	10.5002	11.5767	10.0041
LBX2	0.456312	0.663796	1.36169	0.877643	0.599801	0.0473657	0.899594	0	0	1.36268	0.651412	0.850668
LBX2-AS1	1.48212	1.57202	2.69907	2.70023	1.16891	1.25314	0.968294	0	0.99459	2.46606	1.03957	2.56502
PCGF1	13.2812	8.82695	8.48991	9.86673	9.65797	10.1676	10.9307	15.17	14.174	11.8789	13.2092	11.9456
AUP1	153.416	116.896	146.952	144.964	130.912	122.883	137.08	147.119	204.528	177.121	210.713	205.945
HTRA2	37.2154	29.2502	44.0318	40.3834	30.1076	26.8859	28.1067	30.3625	44.7806	45.414	50.9118	42.965
LOXL3	2.7753	3.52088	3.84737	3.53975	2.638	3.15057	2.97894	0.716376	4.71126	4.05269	4.27343	3.40192
DOK1	32.322	29.6268	33.3278	38.7273	35.378	30.8001	36.4398	46.5419	34.2467	46.4146	43.5453	50.1023
M1AP	0.418456	0.688886	0.643657	0.407322	1.1847	0.904364	0.93871	0	1.08432	0.996854	1.11709	1.49352
SEMA4F	0.271321	0.530185	0.374392	0.223295	0.402983	0.628188	0.498118	0	0.246511	0.504151	0.333434	0.437725
HK2-DT	6.99354	7.8093	5.64131	6.06262	6.97758	7.95906	9.23651	7.08673	6.23824	5.34278	9.86899	5.56243
HK2	12.4577	12.0726	11.5439	13.0216	12.0674	14.3741	12.5207	11.0625	11.3732	10.0884	9.01293	11.6544
POLE4	24.112	18.802	23.7455	22.1233	16.1947	19.5658	16.6088	25.8652	27.3295	32.128	25.6736	24.4689
MRPL19	4.94574	5.07075	4.64905	4.88907	5.71963	5.32866	6.01019	4.75188	5.26952	4.83022	4.20927	4.03554
GCFC2	3.60856	2.67947	3.26275	2.73507	3.62991	3.20374	3.14206	2.66602	3.79816	3.60053	3.15488	3.153
SUCLG1	47.5803	52.9656	50.0456	52.1367	44.4654	50.5089	49.7861	54.9516	46.8054	51.8467	41.537	53.6315
TMSB10	1291.35	918.122	1260.34	1324.29	1098.25	833.105	1106.37	1586.61	1904.23	1677.25	1889.47	1714
KCMF1	8.62227	7.91171	8.46637	8.60372	8.57605	7.84554	7.62327	8.72101	9.28779	7.97935	7.60784	7.41089
TGOLN2	25.7489	29.8082	26.5748	26.0058	21.3852	25.3489	21.2399	16.4439	21.0869	22.8154	20.7554	18.053
RETSAT	8.00099	7.01715	6.06186	7.39511	5.80488	8.5136	6.97381	8.02005	3.81796	5.58962	4.55392	4.33696
ELMOD3	4.88182	4.73321	4.42204	4.93578	4.66329	5.21643	4.56111	5.65526	6.04068	4.83568	6.84873	7.21006
CAPG	83.2	95.3913	88.8145	75.6346	193.209	173.564	177.375	281.334	195.687	213.699	182.057	197.2
PARTICL	1.37485	1.73742	0.424358	1.7898	1.28646	1.98666	3.7133	4.14699	4.05453	2.0134	2.16613	0.810899
MAT2A	123.025	116.734	129.775	114.747	124.717	120.327	124.523	105.693	106.532	111.433	108.25	103.285
GGCX	3.12405	3.08324	3.24359	2.96368	2.73437	3.06601	3.34617	3.8846	3.53154	3.23563	4.61896	3.56828
VAMP8	224.291	181.332	234.822	228.869	322.079	256.93	321.666	403.265	412.45	373.214	381.525	402.927
VAMP5	13.1463	17.5053	17.0906	14.348	16.2922	17.229	20.2945	24.1144	16.4128	15.6526	16.4917	21.598
RNF181	51.4742	38.5706	39.4967	42.2269	41.0271	36.1969	46.0515	45.7181	57.3555	63.6743	63.7091	64.9962
TMEM150A	3.12485	2.66609	1.86319	2.71972	3.1129	3.98416	4.145	5.44396	2.60354	2.94428	3.72689	4.23922
USP39	35.3377	34.681	29.9112	32.1584	34.8988	33.1378	29.3388	34.0081	29.7326	28.464	34.8825	30.4845
C2orf68	7.7486	7.33802	8.84721	8.55643	10.5356	10.1455	9.87961	10.8327	7.62425	5.57133	8.26576	9.10092
ST3GAL5	0.192765	0.351464	0.264738	0.248727	0.160258	0.416603	0.226508	0.180744	0.304044	0.123986	0.202162	0.156824
POLR1A	9.38038	11.3948	9.47047	8.81225	9.58266	10.3723	9.8983	12.2904	7.95672	9.70537	9.4179	10.1621
PTCD3	13.1823	11.9894	13.5104	13.0816	14.1199	13.7135	14.9349	13.2931	15.5119	15.9985	19.2149	17.1096
SNORD94	2.45952	4.38641	2.41514	3.98084	7.00466	6.75128	9.81959	0	3.24201	9.71147	1.71472	12.7963
IMMT	49.6938	49.7648	46.6318	45.8576	51.1655	47.3426	46.5992	41.7755	44.9101	44.6508	44.4314	43.3566
RP11-301O19.1	2.19752	1.09568	1.9617	2.10174	1.60475	2.24726	3.49672	0	3.48673	3.28931	2.43996	2.18668
MRPL35	13.2946	11.2814	12.5744	11.9639	11.3992	10.1134	11.851	8.49184	11.6506	12.9518	12.0717	11.939
KDM3A	9.64311	9.4344	8.54558	8.91353	8.6886	9.53995	8.76297	10.2625	8.46409	8.83801	8.93238	9.51015
CHMP3	7.50201	9.51543	6.4632	9.15364	8.79122	10.5935	8.8731	9.27382	6.96568	6.87123	7.04768	7.6149
RNF103	4.29821	3.34591	3.44679	4.02959	4.8124	4.85166	5.50974	5.03279	4.81884	5.12463	5.44227	4.25889
RMND5A	11.6896	11.8919	10.4789	9.87503	9.34419	9.85105	9.68694	5.44154	7.65841	8.11363	7.41728	5.63815
CD8B	0.11702	0.179934	0.0569795	0.164357	0	0.0206127	0.0609392	0	0.252409	0.172962	0.370836	0
PLGLB1	0.0728202	0.0552998	0.0390035	0.147865	0.165913	0.162263	0.288206	0.221907	0.39675	0.162371	0.433227	0.618609
ANAPC1P2	2.30409	2.00144	1.60026	2.43651	2.06345	1.65577	1.30536	1.35796	1.57975	0.670422	1.12975	1.29573
AC083899.3	0.725109	0.919451	0.40423	0.809996	1.44589	0.795681	0.793746	0.577212	1.06634	1.00364	0.495214	0.681563
CYTOR	2.53844	2.11634	3.00511	2.84464	1.33351	1.47214	1.99838	2.23932	2.74235	2.34404	3.23096	1.99089
KRCC1	9.69212	10.2278	12.2958	13.5928	10.2647	8.51792	10.282	12.6072	10.8046	12.6708	11.9956	10.2741
THNSL2	0.878581	0.404362	0.84077	0.723941	0.55433	0.533405	0.76865	0	0	0	0.228678	0
EIF2AK3	3.50087	3.66465	2.90698	3.51136	3.11774	4.5607	3.32799	3.19417	1.92506	2.94461	1.2661	2.99477
EIF2AK3-DT	0.170457	0.312298	0.54077	0.45146	0.361939	0.431905	0.443835	0.447515	0.357196	0.414187	0.249867	0.617326
RPIA	33.3298	27.8748	32.452	26.7998	28.827	27.2487	25.4384	31.5084	31.6029	32.534	34.3083	32.0522
ANKRD36BP2	0.243579	0.170915	0.718622	0.408933	0.241442	0.359776	0.120608	0.189825	0.747418	0.48228	0.575341	0.322867
IGKC	0.268446	0	0.287567	2.41736	0	0.416117	0	0	0	0	0	6.48418
LSP1P5	0.138702	0.744762	0.544798	0.829955	1.43153	0.492712	0.112358	0.770199	0	0	0	0
MRPS5	20.7573	20.4843	21.0319	21.0691	23.4795	18.8562	21.1581	26.983	22.3335	23.153	23.6009	22.8572
ZNF514	1.91072	2.63819	3.21446	2.99636	4.01924	3.29227	3.57052	3.30858	2.96374	3.18501	3.56423	3.13248
ZNF2	1.03998	1.14972	1.55817	1.41443	1.93351	1.50451	1.52228	1.56745	2.04393	1.48196	1.8355	1.14353
FAHD2A	5.27672	5.09843	5.43161	5.86741	7.23473	6.58306	7.14275	10.3637	6.64587	8.39426	6.81707	6.99569
RP11-440D17.3	0.0880786	0.778323	1.26432	0.71539	0.818146	1.04104	0.458678	1.15951	0	0.409154	1.04801	0.576948
AC009237.8	0.0846107	0.0545182	0.247742	0.38843	0.321293	0.442647	0.240871	0.302528	0.23793	0.0104812	0.235955	0
LINC00342	13.9788	10.2975	13.392	16.4642	14.3888	15.1895	17.0575	12.5341	16.1974	15.6241	16.9665	13.5811
ANKRD36C	1.36718	1.28469	2.05446	1.73089	2.30045	4.0932	4.37073	4.66388	1.46842	2.05526	1.68129	1.76857
FAHD2CP	5.90155	5.17947	5.49804	5.63972	4.41507	4.51621	5.67251	8.13103	8.56533	9.1285	10.0527	7.91975
GPAT2	3.58234	2.51004	3.16928	2.85582	0.312359	0.164034	0.603283	0.749494	1.23729	0.256654	0.878072	0.839101
DUSP2	9.26539	10.216	13.1029	9.0332	4.71678	5.6829	6.85572	4.42817	10.8952	10.4815	10.1619	11.7686
STARD7	65.5382	69.9689	61.9048	58.0215	63.7996	63.3813	60.3958	64.7949	51.9738	57.8301	50.4957	60.0571
STARD7-AS1	1.45145	1.19924	1.47213	1.96301	2.27997	3.17887	2.48468	1.96685	2.51027	2.45312	1.57889	1.79373
TMEM127	9.871	11.2715	10.2767	9.22809	10.2719	11.1086	9.97332	11.844	6.60642	8.69179	9.40931	8.24922
CIAO1	24.6757	25.0814	27.54	24.5274	25.7347	25.4966	28.3461	25.9807	30.4835	32.6622	30.7592	30.8976
SNRNP200	35.4955	45.0999	34.0265	35.8856	34.0976	41.3084	35.3675	34.9167	31.4667	32.7057	31.3267	37.2204
AC021188.4	1.63164	0.864471	1.86981	1.80899	1.19705	1.10285	0.395207	0	2.16743	0	1.44619	2.36904
ITPRIPL1	4.76753	5.92774	5.24951	5.63332	6.49703	6.07063	6.08569	7.91777	5.8728	5.75422	6.18987	4.48992
NCAPH	13.0471	14.4647	13.5789	13.4923	13.6196	13.0864	12.1033	11.5107	9.59901	11	11.0351	11.4957
ARID5A	8.66925	10.6686	9.29625	10.1734	14.9756	16.0138	12.3723	18.1431	13.5878	15.2082	13.332	13.0864
KANSL3	15.2995	15.5954	15.815	16.0533	17.8603	16.4894	18.8715	16.6038	19.5217	18.9457	19.8779	19.8673
LMAN2L	5.17466	5.54999	5.08542	6.26118	8.79585	7.47514	7.66321	7.41981	5.31874	5.48367	7.01133	6.01739
CNNM4	4.21515	5.36201	4.18207	4.14114	3.90982	4.26568	4.05386	4.13613	1.82627	3.37618	2.9087	3.61719
CNNM3	10.0614	10.423	8.8106	8.28341	7.54228	10.0239	9.70091	9.89333	9.52829	8.6323	7.11003	6.19969
ANKRD23	2.81447	2.99329	2.16516	2.25449	2.59964	2.86354	1.92403	0.95369	3.2945	4.32102	2.61625	3.31435
ANKRD39	12.4028	13.2566	13.3537	13.2564	12.6341	15.1877	9.86865	10.2834	10.7885	5.99548	12.6413	10.7611
SEMA4C	11.3333	7.56932	10.9792	11.7636	7.55297	5.75061	6.87889	12.2212	10.3107	8.20061	10.7281	9.60073
FAM178B	4.4508	0.723374	3.43942	6.29717	0.623366	0.279394	0.29035	0.703051	4.14775	1.37539	2.93993	2.16454
FAHD2B	12.4013	12.3138	9.77425	10.1862	10.0419	9.52414	9.46231	6.24264	11.1048	11.1388	10.5976	9.86091
ANKRD36	1.11052	1.43096	1.7156	1.59137	2.5354	3.16381	3.19189	2.0606	1.50004	1.9441	2.36483	2.21927
AC159540.1	0.728348	0.720468	1.1354	1.19966	0.26197	0.447602	0.481194	0	1.10337	0.893828	1.44505	1.01806
ANKRD36B	1.01513	0.975044	0.732839	1.0131	1.34595	1.17589	2.04101	1.33959	1.19071	1.37368	0.771324	0.668564
[truncated: 13,453 more rows]

## Sheet: Figure 7
Figure 7
Figure 7d	control					LRF 4C
	Data 1	Data 2	Data 3	Data 4	Data 5	Data 1	Data 2	Data 3
On-target	4.14	4.34	3.18	2.95	3.04	42.9	48.21	44.48
OT1	0.67	0.58	0.87			3.8	2.02	2.49
OT2	1.01	0.89	1.08			1.08	1.12	1.1
OT3	0.79	0.66	0.97			0.82	0.75	0.82
OT4	0.76	0.68	0.84			1.08	0.88	1.69
OT5	0.66	0.61	0.81			0.73	0.62	0.74
OT6	0.95	0.78	1.12			1.51	1.89	1.3
OT7	0.63	0.57	2.32			0.65	0.91	0.8
OT8	1.27	1.25	0.84			1.42	0.97	1.27
OT9	0.64	0.6	0.78			3.08	2.39	1.19
OT10	0.65	0.59	1.52			0.63	0.79	0.73
Figure 7e	control					LRF 4C
	Data 1	Data 2	Data 3	Data 4	Data 5	Data 1	Data 2	Data 3
On-target	4.14	4.34	3.18	2.95	3.04	81.95	60.39	57.87
OT1	0.76	0.68	0.84			57.83	41.28	46.66
OT2	0.7	0.62	0.72			0.79	0.7	0.78
OT3	1.14	1.16	0.95			6.35	3	4.13
OT4	0.91	0.81	1.24			0.97	0.98	1.14
OT5	1.15	1.34	2.61			1.29	1.34	1.43
OT6	0	0	0			0	0	0
OT7	0.85	0.89	0.94			0.96	1.02	1.05
OT8	0.8	0.74	0.72			0.9	0.83	0.92
OT9	1.01	0.88	0.9			1.26	0.97
OT10	0.91	0.59	1.01			0.67	0.71	0.82
OT19	0.72	0.65	0.94			0.73	0.8	0.84
Figure 7f	control					LRF 2T			KLF1
	Data 1	Data 2	Data 3	Data 4	Data 5	Data 1	Data 2	Data 3	Data 1	Data 2	Data 3
On-target	4.14	4.34	3.18	2.95	3.04	72.36	57.55	50.93	63.99	68.2	53.04
OT1	0	0	0			0	0	0	0	0	0
OT2	0	0	0			0	0	0	0	0	0
OT3	0.67	0.61	1.24			6.19	4.05	4.08	1.27	1.75	1.73
OT4	0.82	0.76	0.9			60.25	50.65	51.07	21.81	26.97	19
OT5	0	0	0			0.25	0	0.46	0	0	0
OT6	0.78	0.73	0.71			1.67	1.33	1.08	0.82	0.82	0.83
OT7	0.69	0.69	0.66			1.8	1.83	1.59	0.82	0.92	0.8
OT8	0.66	0.63	0.97			0.82	0.78	1.15	0.65	0.6	0.66
OT9	0	0	0			0	0	0	0	0	0
OT10	0.82	0.73	0.92			5.71	4.96	2.83	1.21	1.52	0.79
OT15	0.89	0.88	1.07			10.92	7.26		3.42	3.2	2.53

## Sheet: Figure 8
Figure 8
Figure 8b	Mock				CBE mRNA				LRF 8C				ABE mRNA				KLF1
HD	Data 1	Data 2	Data 3	Data 4	Data 1	Data 2	Data 3	Data 4	Data 1	Data 2	Data 3	Data 4	Data 1	Data 2	Data 3	Data 4	Data 1	Data 2	Data 3
BM	84.5	97.2	75.2	1.12	83.9	94.4	98.8	3.55	85.5	97.2	72.1	50.4	86.6	96	2.41	79.5	96.5	4.67	81.3
Spleen	52.2	63.9	2.13	0.57	50.6	56.6	86.5	2.78	72	72.6	7.49	4.4	71.5	65.4	2.17	72.2	49.7	1.79	42.9
Thymus	99.5	99.5	90.9	37.2	36.9	99.8	99.7	43.9	99.7	99.7	86.3	91.1	99.3	99.7	39.4	99.1	99.9	58	96
Blood	35.3	52	2.04	0.14	50.6	32.8	89.5	0.34	37.2	50	9.68	0.86	55.6	60.6	0.21	53.7	51.7	0.41	30
Figure 8b	Mock			LRF 8C		KLF1
SCD	Data 1	Data 2	Data 3	Data 1	Data 2	Data 1	Data 2	Data 3	Data 4	Data 5
BM	53.5	11.9	7.91	73.2	1.36	77.5	1.41	1.83	37.9	1.46
Spleen	5.16	5.07	3.73	26.6	0.47	7.9	0.26	0.21	2.09	2.25
Thymus	35.7	96.2	49	79.2	85.3	48.8	9.68	38.5	15.4	62.5
Blood	0	1.8	0	10	5.71	12.5	0	0	11.1	7.07
Figure 8c	BFU-E				CFU-GM
HD	Data 1	Data 2	Data 3	Data 4	Data 1	Data 2	Data 3	Data 4
Mock	0.04775	0.06025			0.035	0.04
CBE	0.0385	0.01975	0.056		0.03275	0.0195	0.03525
LRF 8C	0.02925	0.0395	0.007	0.03225	0.03175	0.0295	0.0085	0.0255
ABE	0.02275	0.066	0.04575		0.02275	0.036	0.0295
KLF1	0.053	0.029			0.04075	0.0295
Figure 8c	BFU-E					CFU-GM
SCD	Data 1	Data 2	Data 3	Data 4	Data 5	Data 1	Data 2	Data 3	Data 4	Data 5
Mock	0.0065	0.0138333	0.0308333	0.0463333	0.00883333	0.00816667	0.016	0.0196667	0.0413333	0.0126667
LRF 8C	0.0168333					0.0191667
KLF1	0.021	0.0418333				0.0231667	0.035
Figure 8d	HD							SCD
	LRF 8C				KLF1			LRF 8C		KLF1
	Data 1	Data 2	Data 3	Data 4	Data 1	Data 2	Data 3	Data 1	Data 2	Data 1	Data 2	Data 3	Data 4	Data 5	Data 6
Input	50	36	37		69	65	54	59	67	51	75
Bone Marrow	8	7	3	4	33	1	31	4	37	28	54	3	0	38	43
Spleen	9	7	9		32	0	33	14	5	7	35	10	4	38	41
BFU-E	4	2	9		25	24		3		40	37
CFU-GM	8	8	4		38	17		2		44	37
Blood	6	8	10	7	22	27		5	5	6	13	0	3	6	6
Figure 8e	Input					Bone Marrow						Spleen					Blood						BFU-E				CFU-GM
LRF 8C	Data 1	Data 2	Data 3	Data 4	Data 5	Data 1	Data 2	Data 3	Data 4	Data 5	Data 6	Data 1	Data 2	Data 3	Data 4	Data 5	Data 1	Data 2	Data 3	Data 4	Data 5	Data 6	Data 1	Data 2	Data 3	Data 4	Data 5	Data 6	Data 1	Data 2	Data 3
-203	0	0	0	0	0	0	2	0	0	2	0	0	0	0	1	2	0	0	0	0	1	3	0	0	0	2	0	4	0	0	2
-202	2	4	3	4	8	0	3	0	1	0	5	1	0	1	0	2	0	2	3	0	0	1	0	0	4	0	0	0	0	3	0
-201	17	17	12	32	30	4	4	1	2	4	17	4	4	5	6	3	2	3	3	3	4	4	0	0	1	4	4	1	0	0	3
-200	42	0	0	65	63	3	5	0	3	0	0	4	4	6	0	4	3	4	10	5	0	3	0	0	2	0	7	10	0	3	0
-197	50	36	37	67	59	8	5	2	3	6	39	7	6	7	16	7	6	3	3	7	7	5	4	8	2	5	9	6	9	3	4
-196	43	36	35	64	49	8	7	3	4	2	31	9	7	9	12	1	6	8	0	7	1	0	2	9	4	0	10	5	9	4	0
-195	34	33	29	53	37	7	6	4	3	3	26	8	6	9	13	1	6	8	1	6	1	0	3	8	0	1	10	5	9	3	0
-194	13	11	10	20	17	4	4	3	2	1	9	4	3	1	7	0	3	2	0	3	0	0	3	7	1	0	5	2	7	1	0
Figure 8e	Input					Bone Marrow									Spleen									Blood								BFU-E				CFU-GM
KLF1	Data 1	Data 2	Data 3	Data 4	Data 5	Data 1	Data 2	Data 3	Data 4	Data 5	Data 6	Data 7	Data 8	Data 9	Data 1	Data 2	Data 3	Data 4	Data 5	Data 6	Data 7	Data 8	Data 9	Data 1	Data 2	Data 3	Data 4	Data 5	Data 6	Data 7	Data 8	Data 1	Data 2	Data 3	Data 4	Data 1	Data 2	Data 3	Data 4
-199	15	10	11	17	8	6	0	4	7	15	4	4	1	6	6	1	5	2	9	0	5	5	4	3	4	0	4	3	2	0	2	13	6	14	0	13	6	14	1
-198	69	65	54	75	51	33	1	31	28	54	3	0	38	43	32	0	33	7	35	10	4	38	41	20	25	6	13	0	3	6	5	27	26	39	37	27	26	44	37
Figure 8f	Control											LRF 8C						KLF1
	Data 1	Data 2	Data 3	Data 4	Data 5	Data 6	Data 7	Data 8	Data 9	Data 10	Data 11	Data 1	Data 2	Data 3	Data 4	Data 5	Data 6	Data 1	Data 2	Data 3	Data 4	Data 5	Data 6	Data 7	Data 8	Data 9
Input	2.5	0.5	0.7	1.3	1.8	1.6	1.4					6.7	2.1	3.1	0	0.4		2.9	2.7	2.7	1.8	4.2
Bone Marrow	0.3	0.6	0	0.8	0.6	1.6	1.5	2.2	0.6	0.7	3	0.1	1.9	1.4	1.4	0.6	0.1	2.5	0.5	0.8	1.1	2.8	1.8	5.5	0.3	1.2
Spleen	0.8	1.7	5.8	3.9	3.2	0.9	0.7	0.9	1.1	0.9	1.1	0.7	1.1	0.8	6.7	5.7		1.4	4.9	0.9	2.5	2.8	5.7	4.2	3.9	6.3
Blood	2.1	0.5	1.4	3	2.4	4.7	3.9	3.2	6	4.8	5.4	3.9	3.5	4.2	1.7			3.8	4.8	2.4	4.3	2.1	2.9	1.8	3.7
BFU-E	1.2	0.2	0.7	0.5	0.7	1.1		1.3	1.3	1.4		0.7	0.2	1.5	0.3			0.6	1.2	1.1	0
CFU-GM	3	0.6	1.8	1.6	0.8	0.8	1.8	1.6	1.4	0.9		0.5	2.3	0.3	0.1	3.4		3.1	0.8	5.1	5.7
Figure 8g
left panel	Data 1	Data 2	Data 3	Data 4	Data 5	Data 6	Data 7	Data 8	Data 9	Data 10	Data 11
control	1.3	0	0	6.9	0.5	0	0.1	0	0	0	0
LRF 8C	3.8	14	6.2	0	0
KLF1	17.4	16.5	17.6	17	0
Figure 8g	del+	del-
right panel	Data 1	Data 1
control	0	100
LRF 8C	50	50
KLF1	55.6	44.4
Figure 8h	HD									SCD
	control			Input			BM			control			Input		BM
	Data 1	Data 2	Data 3	Data 1	Data 2	Data 3	Data 1	Data 2	Data 3	Data 1	Data 2	Data 3	Data 1	Data 2	Data 1	Data 2	Data 3	Data 4	Data 5	Data 6
HBG	0	0	0	69	65	54	33	1	31	0	0	0	51	75	28	54	3	0	38	43
OT4	0	0	0	15	22	34	28	0	12	0	0	0	17	20	45	0	34	3	10
Figure 8i	ON					OT4
	0	1	2	3	4	0/2	1/2	2/2
	Data 1	Data 1	Data 1	Data 1	Data 1	Data 1	Data 1	Data 1
	28.6	26.2	28.6	9.5	7.1	52.4	42.9	4.7
Figure 8j	KLF1	AAVS1
Data 1	90	98.7
Data 2	120.3	123.8
Data 3	117.5	91.2
Data 4	80.8	104.8
Data 5	86.5	87.6
Data 6	88.7	91.2
Data 7	111.1
Data 8	102.5
Data 9	122.2
Data 10	93.3
Data 11	100
Data 12	95.4
Data 13	90.5
Data 14	80.1
Data 15	96.4
Data 16	123.6
Data 17	100
Data 18	89.9
Data 19	107.1
Data 20	82.1
Data 21	103
Data 22	91.2
Data 23	100
Data 24	80
Data 25	107.9
Data 26	98.2
Data 27	122.6
Data 28	116.9
Data 29	109.7
Figure 8k	γ							β / βS
	Data 1	Data 2	Data 3	Data 4	Data 5	Data 6	Data 7	Data 1	Data 2	Data 3	Data 4	Data 5	Data 6	Data 7
Mock	44.3878	49.0126	25.5443	41.2121	30.7685	41.4122	26.5593	55.6122	50.9874	74.4557	58.7879	69.2315	58.5878	73.4407
ABE mRNA	46.7873	39.0295	32.7456					53.2127	60.9705	67.2544
KLF1	59.4357	58.0239	69.6804	70.0051				40.5643	41.9761	30.3196	29.9949
Figure 8l	% A>G conversion	% γ/α mRNA
Data 1	18	74
Data 2	40	71.9
Data 3	0	72.2
Data 4	35	87.6
Data 5	70	80.5
Data 6	77	87.5
Data 7	60	63.1
Data 8	24	58.3
Data 9	37	77.2
Data 10	25	65.6
Data 11	6	62.4
Data 12	0	53.9
Data 13	38	68.9
Data 14	1	66.3
Data 15	1	66.3
Data 16	25	74.1
Data 17	62	88.6
Data 18	50	86.6
Data 19	43	82.5
Data 20	32	76.8
Data 21	87	91.4
Data 22	32	59.7
Data 23	34	84.8
Data 24	9	68.7
Data 25	60	86.4
Data 26	23	71.6
Data 27	7	56.5
Data 28	25	85.8
Data 29	42	65.9
Data 30	22	74.8
Data 31	21	64.1
Data 32	32	57.1
Data 33	4	46.3
Data 34	5	40.7
Data 35	74	92.5
Data 36	43	73.5
Data 37	20	57.5
Data 38	0	51.1
Data 39	54	81
Data 40	0	59.7
Data 41	0	62.1
Data 42	0	61.5
Data 43	0	9.8
Data 44	0	47.4
Data 45	0	23.2
Data 46	0	52.5
Data 47	0	41.8
Data 48	0	69.1
Data 49	0	48.8
Data 50	0	66.3
Data 51	0	35.1
Data 52	0	21.6
Data 53	0	63.4
Data 54	0	36
Data 55	0	46.4
Data 56	0	60.9
Data 57	0	71.1
Data 58	0	81.3
Data 59	0	69.7
Data 60	0	44.9
Data 61	0	37.6
Data 62	0	51.3
Data 63	0	83.9
Data 64	0	55.5
Data 65	0	40.9
Data 66	0	44.8
Data 67	0	41.3
Data 68	0	17.9
Data 69	0	15

## Sheet: Supplementary Figure 1
Supplementary Figure 1
Supplementary Figure 1b
SaKKH-AncBE4max / LRF_bs_4
-203			-202			-201			-200			-199			-198			-197			-196			-195			-194
Data 1	Data 2	Data 3	Data 1	Data 2	Data 3	Data 1	Data 2	Data 3	Data 1	Data 2	Data 3	Data 1	Data 2	Data 3	Data 1	Data 2	Data 3	Data 1	Data 2	Data 3	Data 1	Data 2	Data 3	Data 1	Data 2	Data 3	Data 1	Data 2	Data 3
0	0	0	0	0	0	0	0	0	0	0	0	0	0	0	0	0	0	0	1	0	0	0	0	1	0	0	0	0	0
AncBE4max-NAA / LRF_bs_5
-203				-202				-201				-200				-199				-198				-197				-196				-195				-194
Data 1	Data 2	Data 3	Data 4	Data 1	Data 2	Data 3	Data 4	Data 1	Data 2	Data 3	Data 4	Data 1	Data 2	Data 3	Data 4	Data 1	Data 2	Data 3	Data 4	Data 1	Data 2	Data 3	Data 4	Data 1	Data 2	Data 3	Data 4	Data 1	Data 2	Data 3	Data 4	Data 1	Data 2	Data 3	Data 4	Data 1	Data 2	Data 3	Data 4
0	0	0	0	0	0	0	0	0	0	0	0	0	0	0	0	0	0	0	0	0	0	0	0	4	1	0	6	10	7	2	10	17	9	3	14	13	7	2	13
evoFERNY-BE4max-NG / LRF_bs_3
-203			-202			-201			-200			-199			-198			-197			-196			-195			-194
Data 1	Data 2	Data 3	Data 1	Data 2	Data 3	Data 1	Data 2	Data 3	Data 1	Data 2	Data 3	Data 1	Data 2	Data 3	Data 1	Data 2	Data 3	Data 1	Data 2	Data 3	Data 1	Data 2	Data 3	Data 1	Data 2	Data 3	Data 1	Data 2	Data 3
0	0	0	0	0	0	0	0	0	0	0	42	0	0	0	0	0	0	31	25	49	35	30	49	29	22	39	17	13	23
CBE-NRCH / LRF_bs_3
-203			-202			-201			-200			-199			-198			-197			-196			-195			-194
Data 1	Data 2	Data 3	Data 1	Data 2	Data 3	Data 1	Data 2	Data 3	Data 1	Data 2	Data 3	Data 1	Data 2	Data 3	Data 1	Data 2	Data 3	Data 1	Data 2	Data 3	Data 1	Data 2	Data 3	Data 1	Data 2	Data 3	Data 1	Data 2	Data 3
0	0	0	0	0	0	0	0	0	0	0	0	0	0	0	0	0	0	46	43	55	49	43	59	44	42	58	31	34	50
CBE-SpG / LRF_bs_3
-203			-202			-201			-200			-199			-198			-197			-196			-195			-194
Data 1	Data 2	Data 3	Data 1	Data 2	Data 3	Data 1	Data 2	Data 3	Data 1	Data 2	Data 3	Data 1	Data 2	Data 3	Data 1	Data 2	Data 3	Data 1	Data 2	Data 3	Data 1	Data 2	Data 3	Data 1	Data 2	Data 3	Data 1	Data 2	Data 3
0	0	0	0	0	0	0	0	0	0	0	0	0	0	0	0	0	0	40	36	51	46	36	49	44	36	51	30	27	42
CBE-SpRY / LRF_bs_3
-203			-202			-201			-200			-199			-198			-197			-196			-195			-194
Data 1	Data 2	Data 3	Data 1	Data 2	Data 3	Data 1	Data 2	Data 3	Data 1	Data 2	Data 3	Data 1	Data 2	Data 3	Data 1	Data 2	Data 3	Data 1	Data 2	Data 3	Data 1	Data 2	Data 3	Data 1	Data 2	Data 3	Data 1	Data 2	Data 3
0	0	0	0	0	0	0	0	0	0	0	0	0	0	0	0	0	0	52	47	36	55	47	37	47	47	38	34	38	28
CBE-SpRY / LRF_bs_5
-203			-202			-201			-200			-199			-198			-197			-196			-195			-194
Data 1	Data 2	Data 3	Data 1	Data 2	Data 3	Data 1	Data 2	Data 3	Data 1	Data 2	Data 3	Data 1	Data 2	Data 3	Data 1	Data 2	Data 3	Data 1	Data 2	Data 3	Data 1	Data 2	Data 3	Data 1	Data 2	Data 3	Data 1	Data 2	Data 3
0	0	0	0	0	0	0	0	0	0	0	0	0	0	0	0	0	0	39	34	42	44	34	41	44	39	50	32	32	38
Supplementary Figure 1c
SaKKH-AncBE4max / LRF_bs_1
-203			-202			-201			-200			-199			-198			-197			-196			-195			-194
Data 1	Data 2	Data 3	Data 1	Data 2	Data 3	Data 1	Data 2	Data 3	Data 1	Data 2	Data 3	Data 1	Data 2	Data 3	Data 1	Data 2	Data 3	Data 1	Data 2	Data 3	Data 1	Data 2	Data 3	Data 1	Data 2	Data 3	Data 1	Data 2	Data 3
0	0	0	3	0	0	0	0	0	0	0	0	0	0	0	0	0	0	0	0	0	0	0	0	1	0	1	0	0	0
AncBE4max-NAA / LRF_bs_2
-203						-202						-201						-200						-199						-198						-197						-196						-195
Data 1	Data 2	Data 3	Data 4	Data 5	Data 6	Data 1	Data 2	Data 3	Data 4	Data 5	Data 6	Data 1	Data 2	Data 3	Data 4	Data 5	Data 6	Data 1	Data 2	Data 3	Data 4	Data 5	Data 6	Data 1	Data 2	Data 3	Data 4	Data 5	Data 6	Data 1	Data 2	Data 3	Data 4	Data 5	Data 6	Data 1	Data 2	Data 3	Data 4	Data 5	Data 6	Data 1	Data 2	Data 3	Data 4	Data 5	Data 6	Data 1	Data 2
0	2	0	4	0	0	11	8	0	7	5	4	24	18	4	19	18	22	42	32	3	37	0	32	0	0	0	0	0	0	0	0	0	0	0	0	35	27	2	30	26	35	31	26	4	26	14	24	20	15
AncBE4max-NAA-OPT / LRF_bs_2
-203						-202						-201						-200						-199						-198						-197						-196						-195
Data 1	Data 2	Data 3	Data 4	Data 5	Data 6	Data 1	Data 2	Data 3	Data 4	Data 5	Data 6	Data 1	Data 2	Data 3	Data 4	Data 5	Data 6	Data 1	Data 2	Data 3	Data 4	Data 5	Data 6	Data 1	Data 2	Data 3	Data 4	Data 5	Data 6	Data 1	Data 2	Data 3	Data 4	Data 5	Data 6	Data 1	Data 2	Data 3	Data 4	Data 5	Data 6	Data 1	Data 2	Data 3	Data 4	Data 5	Data 6	Data 1	Data 2
0	3	0	0	1	0	6	6	3	7	4	4	26	14	26	30	10	28	37	25	43	42	16	42	0	0	0	0	0	0	0	0	0	0	0	0	41	17	37	47	15	38	30	11	25	34	11	24	12	6
evoCDA1-BE4max-NG / LRF_bs_3
-203			-202			-201			-200			-199			-198			-197			-196			-195			-194
Data 1	Data 2	Data 3	Data 1	Data 2	Data 3	Data 1	Data 2	Data 3	Data 1	Data 2	Data 3	Data 1	Data 2	Data 3	Data 1	Data 2	Data 3	Data 1	Data 2	Data 3	Data 1	Data 2	Data 3	Data 1	Data 2	Data 3	Data 1	Data 2	Data 3
0	0	4	4	2	19	11	5	67	45	0	87	0	0	0	0	0	0	36	20	85	37	18	56	38	19	58	29	13	49
CBE-NRRH / LRF_bs_2
-203			-202			-201			-200			-199			-198			-197			-196			-195			-194
Data 1	Data 2	Data 3	Data 1	Data 2	Data 3	Data 1	Data 2	Data 3	Data 1	Data 2	Data 3	Data 1	Data 2	Data 3	Data 1	Data 2	Data 3	Data 1	Data 2	Data 3	Data 1	Data 2	Data 3	Data 1	Data 2	Data 3	Data 1	Data 2	Data 3
0	0	0	9	4	4	20	14	23	46	34	52							46	33	48	49	32	44	35	24	37	11	10	16
CBE-SpRY / LRF_bs_1
-203			-202			-201			-200			-199			-198			-197			-196			-195			-194
Data 1	Data 2	Data 3	Data 1	Data 2	Data 3	Data 1	Data 2	Data 3	Data 1	Data 2	Data 3	Data 1	Data 2	Data 3	Data 1	Data 2	Data 3	Data 1	Data 2	Data 3	Data 1	Data 2	Data 3	Data 1	Data 2	Data 3	Data 1	Data 2	Data 3
9	10	11	31	34	40	26	33	34	38	46	47	0	0	0	0	0	0	23	26	32	15	14	17	10	13	15	3	4	3
CBE-SpRY / LRF_bs_2
-203			-202			-201			-200			-199			-198			-197			-196			-195			-194
Data 1	Data 2	Data 3	Data 1	Data 2	Data 3	Data 1	Data 2	Data 3	Data 1	Data 2	Data 3	Data 1	Data 2	Data 3	Data 1	Data 2	Data 3	Data 1	Data 2	Data 3	Data 1	Data 2	Data 3	Data 1	Data 2	Data 3	Data 1	Data 2	Data 3
4	1	0	16	15	13	39	36	40	59	55	60							57	52	53	61	51	52	50	43	47	20	20	22
Supplementary Figure 1d
ABEmax / KLF1_bs_1
-203			-202			-201			-200			-199			-198			-197			-196			-195			-194
Data 1	Data 2	Data 3	Data 1	Data 2	Data 3	Data 1	Data 2	Data 3	Data 1	Data 2	Data 3	Data 1	Data 2	Data 3	Data 1	Data 2	Data 3	Data 1	Data 2	Data 3	Data 1	Data 2	Data 3	Data 1	Data 2	Data 3	Data 1	Data 2	Data 3
0	0	0	0	0	0	0	0	0	0	0	0	3	4	3	23	32	36	0	0	0	0	0	0	0	0	0	0	0	0
ABE8e / KLF1_bs_1
-203			-202			-201			-200			-199			-198			-197			-196			-195			-194
Data 1	Data 2	Data 3	Data 1	Data 2	Data 3	Data 1	Data 2	Data 3	Data 1	Data 2	Data 3	Data 1	Data 2	Data 3	Data 1	Data 2	Data 3	Data 1	Data 2	Data 3	Data 1	Data 2	Data 3	Data 1	Data 2	Data 3	Data 1	Data 2	Data 3
0	0	0	0	0	0	0	0	0	0	0	0	65	69	64	73	75	70	0	0	0	0	0	0	0	0	0	0	0	0
Supplementary Figure 1e
InDels				InDels																					±1C
				Data 1	Data 2	Data 3	Data 4	Data 5	Data 6	Data 7	Data 8	Data 9	Data 10	Data 11	Data 12	Data 13	Data 14	Data 15	Data 16	Data 17	Data 18	Data 19	Data 20	Data 21	Data 1	Data 2	Data 3
			Control	1.9	2.4	2.2	1.9	4.3	3	2	2	2.5	5.6	1.5	1.9	6.1	1.5	1.9	1.8	0.6	1.6	3.9	1.2	0.7
			CBE-NRCH / LRF_bs_3	1	0.7	2.5
			CBE-NRRH / LRF_bs_2	0.7	0.4	1.9
			CBE-SpG / LRF_bs_3	0	1.8
			CBE-SpRY / LRF_bs_3	1.8	1.3	0.5
			CBE-SpRY / LRF_bs_2	4.7	2.2	1.6
			CBE-SpRY / LRF_bs_5	0.4	0.2	0.1
			CBE-SpRY / LRF_bs_1		1.2	1.9
			ABEmax / KLF1_bs_1	0.9	1.8	3.6
			ABE8e / KLF1_bs_1	4.6	2.9	6.4																			13.2	12.4	15.8
			SaKKH-AncBE4max / LRF_bs_4	2.6	0.5	0.1
			SaKKH-AncBE4max / LRF_bs_1	1.1	1.1	0.7
			AncBE4max-NAA / LRF_bs_5	0.2	1	0.5	1.1
			AncBE4max-NAA / LRF_bs_2	0.1	0	4	1.5	0	0
			AncBE4max-NAA-OPT / LRF_bs_2	0	5.3	2.2	0.8	1.5	0.8
			evoFERNY-BE4max-NG / LRF_bs_3	1	0	0.9
			evoCDA1-BE4max-NG / LRF_bs_3	49.4	1.2	15.4
4.9-kb Deletion				Data 1	Data 2	Data 3	Data 4	Data 5	Data 6	Data 7	Data 8	Data 9	Data 10	Data 11	Data 12	Data 13	Data 14	Data 15	Data 16	Data 17	Data 18	Data 19
			Control	3.44	0.27	0	0	0	0	0	0	0	0	0	0	0	0	0	0	0	0	0
			CBE-NRCH / LRF_bs_3	0	0	0
			CBE-NRRH / LRF_bs_2	0	0	0
			CBE-SpG / LRF_bs_3	0	0	0
			CBE-SpRY / LRF_bs_3	0	0	0
			CBE-SpRY / LRF_bs_2	0	0	0
			CBE-SpRY / LRF_bs_5	0	0	0
			CBE-SpRY / LRF_bs_1	0	0	0
			ABEmax / KLF1_bs_1	4.41	10.35	0
			ABE8e / KLF1_bs_1	14.65	0	0
			SaKKH-AncBE4max / LRF_bs_4	0	0	0
			SaKKH-AncBE4max / LRF_bs_1	0	0	0
			AncBE4max-NAA / LRF_bs_5	0	0	0	0
			AncBE4max-NAA / LRF_bs_2	0	0	0	0	0	0
			AncBE4max-NAA-OPT / LRF_bs_2	0	0	0	0	0	0
			evoFERNY-BE4max-NG / LRF_bs_3	6.18	3.48	0
			evoCDA1-BE4max-NG / LRF_bs_3	0	0	0
[truncated: 10 more columns]

## Sheet: Supplementary Figure 2
Supplementary Figure 2
Supplementary Figure 2b
evoFERNY-BE4max-NG / LRF_bs_3
-203		-202		-201		-200		-199		-198		-197		-196		-195		-194
Data 1	Data 2	Data 1	Data 2	Data 1	Data 2	Data 1	Data 2	Data 1	Data 2	Data 1	Data 2	Data 1	Data 2	Data 1	Data 2	Data 1	Data 2	Data 1	Data 2
4	0	0	0	0	0	2	0	0	0	0	0	4	20	8	20	4	5	3	1
evoCDA1-BE4max-NG / LRF_bs_3
-203			-202			-201			-200			-199			-198			-197			-196			-195			-194
Data 1	Data 2	Data 3	Data 1	Data 2	Data 3	Data 1	Data 2	Data 3	Data 1	Data 2	Data 3	Data 1	Data 2	Data 3	Data 1	Data 2	Data 3	Data 1	Data 2	Data 3	Data 1	Data 2	Data 3	Data 1	Data 2	Data 3	Data 1	Data 2	Data 3
6	0	4	3	10	0	4	78	0	0	100	28	0	0	0	0	0	0	24	74	17	23	68	16	23	57	15	17	44	11
AncBE4max-NAA / LRF_bs_2
-203						-202						-201						-200						-199						-198						-197						-196						-195
Data 1	Data 2	Data 3	Data 4	Data 5	Data 6	Data 1	Data 2	Data 3	Data 4	Data 5	Data 6	Data 1	Data 2	Data 3	Data 4	Data 5	Data 6	Data 1	Data 2	Data 3	Data 4	Data 5	Data 6	Data 1	Data 2	Data 3	Data 4	Data 5	Data 6	Data 1	Data 2	Data 3	Data 4	Data 5	Data 6	Data 1	Data 2	Data 3	Data 4	Data 5	Data 6	Data 1	Data 2	Data 3	Data 4	Data 5	Data 6	Data 1	Data 2
0	0	1	0	0	1	0	5	4	0	0	1	0	0	1	1	0	1	0	2	1	0	0	2	0	0	0	0	0	0	0	0	0	0	0	0	1	1	4	0	2	1	2	3	3	0	1	0	1	0
CBE-NRCH / LRF_bs_3
-203		-202		-201		-200		-199		-198		-197		-196		-195		-194
Data 1	Data 2	Data 1	Data 2	Data 1	Data 2	Data 1	Data 2	Data 1	Data 2	Data 1	Data 2	Data 1	Data 2	Data 1	Data 2	Data 1	Data 2	Data 1	Data 2
0	1	0	0	0	0	0	0	0	0	0	0	10	17	15	19	15	20	8	13
CBE-SpG / LRF_bs_3
-203		-202		-201		-200		-199		-198		-197		-196		-195		-194
Data 1	Data 2	Data 1	Data 2	Data 1	Data 2	Data 1	Data 2	Data 1	Data 2	Data 1	Data 2	Data 1	Data 2	Data 1	Data 2	Data 1	Data 2	Data 1	Data 2
0	1	0	0	0	0	1	0	0	0	0	0	2	12	7	13	7	14	3	10
CBE-NRRH / LRF_bs_2
-203	-202	-201	-200	-199	-198	-197	-196	-195	-194
Data 1	Data 1	Data 1	Data 1	Data 1	Data 1	Data 1	Data 1	Data 1	Data 1
0	1	0	2	0	0	1	0	0	0
CBE-SpRY / LRF_bs_3
-203		-202		-201		-200		-199		-198		-197		-196		-195		-194
Data 1	Data 2	Data 1	Data 2	Data 1	Data 2	Data 1	Data 2	Data 1	Data 2	Data 1	Data 2	Data 1	Data 2	Data 1	Data 2	Data 1	Data 2	Data 1	Data 2
0	1	0	0	0	0	0	0	0	0	0	0	5	12	7	13	7	13	4	9
CBE-SpRY / LRF_bs_2
-203		-202		-201		-200		-199		-198		-197		-196		-195		-194
Data 1	Data 2	Data 1	Data 2	Data 1	Data 2	Data 1	Data 2	Data 1	Data 2	Data 1	Data 2	Data 1	Data 2	Data 1	Data 2	Data 1	Data 2	Data 1	Data 2
0	1	1	5	3	11	0	0	0	0	0	0	12	20	13	21	9	19	2	5
Supplementary Figure 2c
ABE8e / KLF1_bs_1
-203		-202		-201		-200		-199		-198		-197		-196		-195		-194
Data 1	Data 2	Data 1	Data 2	Data 1	Data 2	Data 1	Data 2	Data 1	Data 2	Data 1	Data 2	Data 1	Data 2	Data 1	Data 2	Data 1	Data 2	Data 1	Data 2
0	0	0	0	0	0	0	0	49	54	56	61	0	0	0	0	0	0	0	0
ABEmax / KLF1_bs_1
-203		-202		-201		-200		-199		-198		-197		-196		-195		-194
Data 1	Data 2	Data 1	Data 2	Data 1	Data 2	Data 1	Data 2	Data 1	Data 2	Data 1	Data 2	Data 1	Data 2	Data 1	Data 2	Data 1	Data 2	Data 1	Data 2
0	0	0	0	0	0	0	0	4	3	45	43	0	0	0	0	0	0	0	0
Supplementary Figure 2d
InDels				InDels														±1C
				Data 1	Data 2	Data 3	Data 4	Data 5	Data 6	Data 7	Data 8	Data 9	Data 10	Data 11	Data 12	Data 13	Data 14	Data 1	Data 2
			Control	2.4	2.4	2.1	0.9	2	1.2	0	0	1.7	1	0.5	7.6	3.4	2.4
			evoFERNY-BE4max-NG / LRF_bs_3	0.7	0.7
			evoCDA1-BE4max-NG / LRF_bs_3	0	13.6	3.3
			AncBE4max-NAA / LRF_bs_2	1	1.7	1.8	1.4	2.4	4.9
			CBE-NRCH / LRF_bs_3	0	0.6
			CBE-SpG / LRF_bs_3	0.4	0.9
			CBE-NRRH / LRF_bs_2	1.9
			CBE-SpRY / LRF_bs_3	0.5	0.8
			CBE-SpRY / LRF_bs_2	0.2	2.7
			ABE8e / KLF1_bs_1	1.7	1.7													10.9	11
			ABEmax / KLF1_bs_1	0.9	3.6
4.9Kb Deletion				Data 1	Data 2	Data 3	Data 4	Data 5	Data 6	Data 7	Data 8	Data 9	Data 10	Data 11	Data 12	Data 13	Data 14
			Control	0	0	9.53	8.37	0	0	0	3.89	0	0	2.77	0	0	0
			evoFERNY-BE4max-NG / LRF_bs_3	0	0	0
			evoCDA1-BE4max-NG / LRF_bs_3	3.66	0	0	0
			AncBE4max-NAA / LRF_bs_2	0	14.63	4.76	0	0	0
			CBE-NRCH / LRF_bs_3	0	0
			CBE-SpG / LRF_bs_3	0	0
			CBE-NRRH / LRF_bs_2	0
			CBE-SpRY / LRF_bs_3	0	0
			CBE-SpRY / LRF_bs_2	0	0
			ABE8e / KLF1_bs_1	3.68	0
			ABEmax / KLF1_bs_1	11.22	26.32
[truncated: 10 more columns]

[truncated: 11 more sheets: Supplementary Figure 3, Supplementary Figure 5, Supplementary Figure 6, Supplementary Figure 7, Supplementary Figure 9, Supplementary Figure 11, Supplementary Figure 12, Supplementary Figure 13, Supplementary Figure 14, Supplementary Figure 15, Supplementary Figure 16]
